# Supplementary material for: De Novo Transcriptome Assembly Reveals Insights Into Osmoregulation and Oxidative Stress Response in the Gills of the Southern King Crab (Lithodes santolla)
Source: Ecol Evol. 2025 Nov 5;15(11):e72390. doi: 10.1002/ece3.72390 (PMC12588808; doi:10.1002/ece3.72390)
Supplement: Supplementary file 2 — Appendix S2: ece372390‐sup‐0002‐AppendixS2.xlsx. [file ECE3-15-e72390-s001.xlsx]

## Sheet: Table S4
Supplementary Table S4 Differentially Expressed Genes between Ballena and Choiseul (positive log2FoldChange = Ballena; negative log2FoldChange = Choiseul)
BALLENA VS CHOISEUL
Name	log2FoldChange	lfcSE	pvalue	FDR
TRINITY_DN5325_c0_g2_i2	25.0666	3.02642	1.20513e-16	1.00873e-12
TRINITY_DN9880_c0_g1_i7	24.8525	3.02646	2.18018e-16	1.41935e-12
TRINITY_DN22910_c0_g1_i2	24.5497	3.02651	4.99826e-16	2.92858e-12
TRINITY_DN10811_c1_g1_i3	24.2664	3.0266	1.0775e-15	5.73936e-12
TRINITY_DN7037_c0_g1_i1	24.0022	3.02646	2.17774e-15	9.81524e-12
TRINITY_DN19958_c0_g1_i18	23.9816	2.90419	1.48628e-16	1.08855e-12
TRINITY_DN21113_c1_g1_i4	23.7732	3.02678	4.02129e-15	1.57077e-11
TRINITY_DN2697_c0_g1_i37	23.5038	3.02691	8.16786e-15	2.5188e-11
TRINITY_DN3118_c1_g1_i4	23.4117	3.02696	1.03905e-14	2.89906e-11
TRINITY_DN11113_c0_g1_i1	23.3461	3.02668	1.22467e-14	3.26164e-11
TRINITY_DN18582_c1_g1_i3	23.2974	3.02703	1.39891e-14	3.5637e-11
TRINITY_DN7248_c0_g1_i1	23.226	3.02707	1.68359e-14	4.1102e-11
TRINITY_DN1768_c11_g1_i1	22.9805	3.02725	3.16926e-14	7.14205e-11
TRINITY_DN50048_c0_g1_i4	22.8475	3.02736	4.45444e-14	8.45678e-11
TRINITY_DN6619_c0_g1_i3	22.8289	3.02735	4.66785e-14	8.45678e-11
TRINITY_DN66624_c0_g1_i1	22.8275	3.02738	4.68754e-14	8.45678e-11
TRINITY_DN716_c0_g1_i2	22.7028	3.02749	6.43656e-14	9.92449e-11
TRINITY_DN1973_c3_g2_i2	22.6746	3.02686	6.82891e-14	1.02595e-10
TRINITY_DN46845_c0_g1_i1	21.535	3.02712	1.12697e-12	1.26984e-09
TRINITY_DN10233_c0_g1_i3	21.5226	3.02712	1.16101e-12	1.28351e-09
TRINITY_DN503_c2_g1_i2	11.1353	2.32328	1.64378e-06	0.000393111
TRINITY_DN1631_c0_g1_i9	10.5729	2.13055	6.95843e-07	0.000216866
TRINITY_DN3349_c1_g1_i1	10.2509	2.65893	0.000115601	0.00496939
TRINITY_DN10157_c0_g1_i48	9.95571	2.8107	0.000397001	0.010288
TRINITY_DN1566_c2_g1_i1	9.77504	2.64504	0.000219362	0.00717637
TRINITY_DN71162_c0_g1_i1	9.6716	2.82638	0.000621837	0.0137024
TRINITY_DN634_c0_g1_i62	9.57526	2.66309	0.000323709	0.00900246
TRINITY_DN7459_c0_g1_i1	9.55172	2.83649	0.000758677	0.0155428
TRINITY_DN13352_c0_g2_i4	9.27854	2.759	0.000770995	0.0157018
TRINITY_DN721_c2_g3_i1	9.17766	3.02663	0.00242692	0.0321348
TRINITY_DN79424_c0_g1_i2	9.13856	2.7969	0.00108546	0.0195811
TRINITY_DN2625_c0_g1_i3	8.99051	2.71111	0.000912602	0.0176466
TRINITY_DN6999_c0_g1_i1	8.96415	2.88417	0.00188323	0.0275167
TRINITY_DN33452_c0_g2_i2	8.95273	2.72879	0.00103497	0.0190756
TRINITY_DN3109_c5_g1_i44	8.69337	2.70369	0.00130273	0.0219275
TRINITY_DN13900_c4_g1_i1	8.69021	3.02694	0.00409236	0.044297
TRINITY_DN14478_c0_g1_i2	8.65716	1.89224	4.76002e-06	0.000787851
TRINITY_DN10233_c0_g1_i1	8.65715	1.90034	5.22428e-06	0.000834063
TRINITY_DN2024_c0_g1_i10	8.63538	2.65349	0.00113653	0.020205
TRINITY_DN5537_c0_g1_i4	8.61162	2.76844	0.00186685	0.0274
TRINITY_DN4986_c0_g1_i2	8.50377	1.84473	4.03106e-06	0.00071141
TRINITY_DN978_c1_g1_i22	8.40291	1.88191	8.00312e-06	0.00111647
TRINITY_DN9234_c0_g1_i12	8.29071	2.59077	0.00137384	0.0226345
TRINITY_DN5262_c2_g1_i2	8.28135	2.75877	0.00268363	0.0341602
TRINITY_DN2901_c0_g1_i11	8.23801	2.82874	0.00358825	0.0409812
TRINITY_DN545_c2_g1_i3	8.15564	2.87536	0.00456262	0.0473303
TRINITY_DN1516_c0_g1_i7	8.13767	2.24909	0.000296659	0.00849223
TRINITY_DN1533_c3_g1_i21	8.12938	2.65642	0.00221132	0.0303139
TRINITY_DN24845_c0_g1_i3	8.03771	2.04671	8.59607e-05	0.00415163
TRINITY_DN37105_c0_g1_i5	7.93418	1.82414	1.36424e-05	0.00150534
TRINITY_DN2113_c1_g1_i1	7.88475	2.74838	0.00411944	0.0444915
TRINITY_DN2713_c2_g1_i1	7.85589	2.71248	0.0037771	0.0421941
TRINITY_DN5306_c0_g3_i1	7.85258	2.78995	0.00488382	0.0491517
TRINITY_DN61680_c0_g1_i6	7.82051	1.84077	2.15199e-05	0.00189926
TRINITY_DN17335_c0_g1_i2	7.7377	2.72402	0.00450359	0.0469862
TRINITY_DN475_c1_g1_i1	7.72092	1.98536	0.000100689	0.00460144
TRINITY_DN922_c0_g1_i2	7.5986	2.17924	0.000488813	0.0116996
TRINITY_DN20362_c1_g1_i4	7.59829	2.29985	0.000953788	0.0181289
TRINITY_DN3690_c2_g1_i5	7.52312	1.38835	6.00161e-08	3.19679e-05
TRINITY_DN19958_c0_g1_i11	7.3922	2.53298	0.00351857	0.0404712
TRINITY_DN8403_c0_g1_i6	7.38618	1.94899	0.000150796	0.00580932
TRINITY_DN2806_c0_g1_i26	7.35095	1.15672	2.08425e-10	1.96968e-07
TRINITY_DN3739_c2_g1_i1	7.23755	1.4898	1.18532e-06	0.000307473
TRINITY_DN6454_c0_g1_i22	7.14027	1.9034	0.000175898	0.00631121
TRINITY_DN18430_c0_g1_i3	7.05909	1.86336	0.000151647	0.00583026
TRINITY_DN2517_c0_g3_i4	7.05821	1.89492	0.000195462	0.00675665
TRINITY_DN4843_c0_g1_i5	7.04697	1.73267	4.75994e-05	0.00300583
TRINITY_DN1793_c0_g1_i35	7.04242	2.10412	0.000817021	0.0163159
TRINITY_DN4305_c0_g1_i10	7.01884	2.13715	0.00102268	0.0189382
TRINITY_DN108_c2_g2_i2	6.92618	1.38388	5.58881e-07	0.000181922
TRINITY_DN2931_c1_g1_i8	6.88215	1.86379	0.000222019	0.00722294
TRINITY_DN12422_c0_g1_i2	6.84301	1.93706	0.000411367	0.0104932
TRINITY_DN12862_c0_g1_i12	6.80317	1.23531	3.64458e-08	2.13041e-05
TRINITY_DN1350_c1_g1_i7	6.7995	1.85355	0.000244103	0.00758751
TRINITY_DN819_c0_g1_i13	6.78812	1.9034	0.000362033	0.00971258
TRINITY_DN34200_c0_g1_i6	6.77071	2.16352	0.0017511	0.0263735
TRINITY_DN11865_c0_g1_i2	6.7675	2.1443	0.00159925	0.0249145
TRINITY_DN24909_c0_g1_i8	6.7549	1.9314	0.000469803	0.0114405
TRINITY_DN5531_c2_g1_i1	6.72381	1.43791	2.9237e-06	0.000586662
TRINITY_DN14232_c0_g1_i6	6.60034	1.88799	0.000472374	0.0114653
TRINITY_DN1785_c13_g1_i1	6.57275	2.10111	0.00175867	0.0264355
TRINITY_DN70923_c0_g1_i2	6.56895	2.06682	0.00148151	0.023782
TRINITY_DN1532_c2_g1_i3	6.5525	1.9127	0.000613023	0.0135694
TRINITY_DN3389_c0_g1_i2	6.49883	1.70832	0.000142249	0.00561254
TRINITY_DN11283_c0_g1_i1	6.49717	2.1234	0.00221491	0.0303401
TRINITY_DN70184_c0_g1_i1	6.46519	1.84805	0.000468104	0.0114232
TRINITY_DN3890_c7_g1_i2	6.42103	1.93247	0.000891465	0.0173819
TRINITY_DN1913_c3_g1_i1	6.4174	2.09291	0.00216761	0.0299892
TRINITY_DN11825_c2_g1_i1	6.40608	1.16594	3.92136e-08	2.19722e-05
TRINITY_DN32131_c0_g1_i9	6.23265	1.88783	0.000961745	0.0182187
TRINITY_DN477_c1_g1_i3	6.07358	1.12446	6.61487e-08	3.4917e-05
TRINITY_DN1569_c0_g1_i10	5.84433	1.75973	0.000896458	0.0174503
TRINITY_DN25038_c0_g1_i1	5.82797	2.0684	0.00483796	0.048865
TRINITY_DN7372_c0_g1_i10	5.80414	1.10762	1.60412e-07	6.92953e-05
TRINITY_DN18823_c1_g1_i1	5.79269	1.51799	0.000135616	0.00548252
TRINITY_DN21640_c0_g1_i1	5.70889	1.92358	0.00299891	0.0365991
TRINITY_DN3112_c8_g1_i3	5.67471	1.7349	0.00107203	0.0194583
TRINITY_DN2304_c1_g1_i16	5.66276	1.76097	0.00130125	0.0219151
TRINITY_DN7990_c1_g1_i9	5.58034	1.27291	1.16568e-05	0.001388
TRINITY_DN9488_c0_g1_i1	5.57306	1.39273	6.29328e-05	0.00350509
TRINITY_DN2900_c0_g1_i6	5.55136	0.828962	2.13081e-11	2.15256e-08
TRINITY_DN5285_c0_g1_i6	5.51815	1.50068	0.00023589	0.00743879
TRINITY_DN10811_c0_g1_i9	5.51437	1.07968	3.26606e-07	0.000123461
TRINITY_DN18980_c0_g1_i1	5.44853	1.46688	0.000203713	0.00689743
TRINITY_DN34241_c0_g1_i8	5.43017	1.84751	0.00329073	0.038928
TRINITY_DN74540_c0_g1_i1	5.40859	1.66697	0.00117631	0.0206211
TRINITY_DN34876_c0_g1_i1	5.33195	1.75586	0.0023921	0.0318614
TRINITY_DN28732_c0_g2_i1	5.31822	1.88899	0.00487202	0.0490821
TRINITY_DN466_c26_g1_i1	5.28995	1.58982	0.000876627	0.0171784
TRINITY_DN1462_c10_g1_i3	5.26886	1.81824	0.00375806	0.0420776
TRINITY_DN5862_c0_g1_i1	5.25001	1.7228	0.00230859	0.0311393
TRINITY_DN4795_c0_g1_i3	5.09496	1.24776	4.44034e-05	0.00289076
TRINITY_DN24123_c1_g1_i2	5.0219	1.77228	0.004603	0.0475304
TRINITY_DN1993_c0_g1_i1	5.01047	1.77837	0.00484064	0.0488836
TRINITY_DN33618_c0_g1_i4	4.95176	1.00899	9.21818e-07	0.000264605
TRINITY_DN22956_c0_g1_i5	4.81875	1.47534	0.00109005	0.0196397
TRINITY_DN18616_c0_g1_i2	4.80606	1.54581	0.0018767	0.0274556
TRINITY_DN10862_c0_g1_i6	4.78994	0.806824	2.90665e-09	2.27075e-06
TRINITY_DN530_c14_g1_i6	4.77941	1.51491	0.00160548	0.0249651
TRINITY_DN5705_c0_g1_i1	4.62363	1.4861	0.00186291	0.0273701
TRINITY_DN6659_c2_g1_i9	4.60336	1.42156	0.00120266	0.0209031
TRINITY_DN427_c10_g1_i2	4.57679	1.29131	0.000393669	0.0102407
TRINITY_DN8656_c2_g1_i4	4.51089	0.857295	1.42677e-07	6.33314e-05
TRINITY_DN2871_c0_g1_i15	4.46501	1.5037	0.00298425	0.0365124
TRINITY_DN10367_c0_g1_i1	4.44228	1.52243	0.0035241	0.0404951
TRINITY_DN1549_c0_g1_i6	4.39232	1.3694	0.00133898	0.022307
TRINITY_DN2798_c0_g1_i3	4.32307	1.20429	0.000331027	0.00913019
TRINITY_DN12718_c1_g1_i1	4.30997	1.08928	7.59852e-05	0.00388832
TRINITY_DN46378_c0_g1_i3	4.22125	1.14679	0.000232375	0.00737958
TRINITY_DN1696_c0_g1_i11	4.1885	1.28574	0.00112338	0.0200419
TRINITY_DN10917_c0_g1_i1	4.1447	1.20482	0.00058153	0.01311
TRINITY_DN8656_c0_g1_i1	4.14008	1.39203	0.00293831	0.0361982
TRINITY_DN52048_c0_g1_i1	4.10878	1.25567	0.00106718	0.0194247
TRINITY_DN1423_c0_g1_i1	4.09239	1.39745	0.00340631	0.03971
TRINITY_DN9813_c1_g1_i3	4.06539	1.4119	0.00398474	0.0436074
TRINITY_DN49319_c2_g1_i2	4.06063	1.16157	0.000472626	0.0114667
TRINITY_DN10035_c1_g1_i16	4.03966	1.12798	0.000341883	0.00933875
TRINITY_DN924_c4_g1_i1	4.00469	1.21562	0.000986458	0.0185074
TRINITY_DN7068_c0_g1_i1	3.97701	1.03735	0.000126173	0.00525503
TRINITY_DN5174_c0_g1_i14	3.95841	0.722389	4.26267e-08	2.35621e-05
TRINITY_DN969_c0_g1_i2	3.94725	1.23089	0.00134207	0.0223268
TRINITY_DN2557_c1_g1_i1	3.94177	0.671249	4.29793e-09	3.22852e-06
TRINITY_DN1467_c2_g1_i2	3.93985	1.146	0.000586237	0.0131857
TRINITY_DN24300_c0_g1_i24	3.91187	1.23035	0.00147536	0.0237071
TRINITY_DN1792_c0_g1_i7	3.87709	0.979022	7.48985e-05	0.00386983
TRINITY_DN11863_c0_g1_i3	3.84575	1.12588	0.000636012	0.0138894
TRINITY_DN20983_c1_g1_i1	3.81212	1.1897	0.00135401	0.0224298
TRINITY_DN57780_c0_g1_i2	3.81031	1.02719	0.000207722	0.00696507
TRINITY_DN4539_c3_g1_i5	3.80456	1.31617	0.00384476	0.0427219
TRINITY_DN1543_c4_g1_i1	3.78076	1.16946	0.0012254	0.0211319
TRINITY_DN32655_c0_g4_i1	3.75905	0.984783	0.000135008	0.00547222
TRINITY_DN45_c3_g1_i7	3.75887	1.08241	0.000515253	0.0121049
TRINITY_DN5671_c2_g1_i1	3.69892	1.16162	0.00145117	0.0234721
TRINITY_DN50860_c0_g2_i1	3.68671	0.896301	3.90127e-05	0.00267037
TRINITY_DN5796_c0_g1_i1	3.66008	1.25325	0.00349502	0.0402761
TRINITY_DN10132_c0_g3_i1	3.65102	0.989561	0.000224662	0.00726056
TRINITY_DN2115_c2_g3_i2	3.63173	1.20847	0.00265372	0.0339118
TRINITY_DN2846_c0_g3_i1	3.59504	1.24178	0.00379082	0.042307
TRINITY_DN40636_c0_g1_i1	3.58798	1.1968	0.00271778	0.0344751
TRINITY_DN34440_c0_g1_i1	3.58569	0.973783	0.000231207	0.00736643
TRINITY_DN14784_c0_g3_i3	3.54466	1.00121	0.000399565	0.0103134
TRINITY_DN478_c1_g1_i1	3.5342	1.051	0.000771845	0.0157063
TRINITY_DN4305_c0_g1_i11	3.42828	1.15174	0.00291459	0.0360202
TRINITY_DN27775_c1_g1_i7	3.41311	0.928041	0.000235295	0.00742852
TRINITY_DN32956_c1_g2_i1	3.39246	0.629857	7.20131e-08	3.66904e-05
TRINITY_DN14675_c0_g1_i1	3.34464	0.985883	0.00069249	0.0146637
TRINITY_DN11933_c6_g1_i1	3.31654	1.06631	0.00186897	0.0274
TRINITY_DN29848_c0_g2_i1	3.28936	0.739902	8.76213e-06	0.00119116
TRINITY_DN3043_c1_g1_i1	3.28546	1.12823	0.0035906	0.0409859
TRINITY_DN35386_c0_g2_i1	3.28304	0.65241	4.84939e-07	0.000165195
TRINITY_DN2583_c1_g1_i2	3.26925	0.932982	0.000458173	0.0112795
TRINITY_DN16492_c0_g1_i3	3.24901	1.11994	0.00371897	0.0418157
TRINITY_DN57468_c1_g1_i1	3.20188	1.02186	0.00172809	0.0261633
TRINITY_DN5783_c0_g1_i3	3.20157	1.11991	0.00425285	0.045306
TRINITY_DN2429_c0_g3_i1	3.20025	0.846726	0.000157107	0.00594651
TRINITY_DN23205_c0_g1_i3	3.19829	0.885992	0.000306379	0.00867413
TRINITY_DN2341_c2_g1_i5	3.18989	0.957189	0.000860516	0.0169249
TRINITY_DN1792_c0_g1_i12	3.18434	0.703177	5.94033e-06	0.000918354
TRINITY_DN5828_c0_g2_i7	3.17155	1.12933	0.00497984	0.0498284
TRINITY_DN12604_c0_g2_i4	3.16239	0.852613	0.00020803	0.00696507
TRINITY_DN17404_c1_g1_i1	3.15157	1.01457	0.00189444	0.0276117
TRINITY_DN11246_c0_g2_i2	3.1482	0.904156	0.000497838	0.0118357
TRINITY_DN1984_c0_g1_i5	3.14795	0.997477	0.00159996	0.0249189
TRINITY_DN19537_c0_g2_i2	3.14272	0.78287	5.96088e-05	0.00340409
TRINITY_DN4388_c0_g2_i1	3.14014	0.990136	0.00151694	0.0241327
TRINITY_DN5136_c0_g1_i1	3.13785	1.02596	0.00222481	0.0303931
TRINITY_DN5028_c2_g1_i4	3.13777	1.08486	0.00382407	0.0426051
TRINITY_DN2812_c0_g2_i1	3.1112	1.04567	0.00292682	0.0361256
TRINITY_DN28173_c1_g1_i4	3.10982	1.10224	0.00478201	0.0485599
TRINITY_DN7747_c0_g1_i1	3.10922	0.878804	0.00040315	0.0103739
TRINITY_DN5895_c0_g1_i1	3.10251	1.05776	0.00335616	0.0393955
TRINITY_DN19737_c0_g1_i1	3.09616	0.838742	0.000222991	0.00723448
TRINITY_DN6620_c0_g2_i2	3.08772	1.04791	0.00321336	0.0382832
TRINITY_DN5019_c0_g1_i4	3.08278	0.777709	7.37289e-05	0.00383993
TRINITY_DN2081_c1_g1_i2	3.07886	0.609112	4.31109e-07	0.000154022
TRINITY_DN8199_c3_g1_i1	3.07663	0.937398	0.00103039	0.0190209
TRINITY_DN4099_c1_g2_i1	3.07236	0.828571	0.000208884	0.00697774
TRINITY_DN16624_c1_g1_i7	3.07163	0.979333	0.00171003	0.0259906
TRINITY_DN1310_c5_g1_i1	3.06419	1.08237	0.00464005	0.0477552
TRINITY_DN4703_c10_g1_i1	3.04409	0.981631	0.00192835	0.0279669
TRINITY_DN2819_c0_g1_i14	3.02922	0.826218	0.000246018	0.00761875
TRINITY_DN2628_c0_g2_i1	3.02539	0.699762	1.53601e-05	0.0016187
TRINITY_DN9077_c0_g1_i1	3.01646	1.04943	0.00404813	0.0439733
TRINITY_DN1675_c26_g1_i1	3.00491	0.900273	0.000844504	0.0166997
TRINITY_DN5879_c2_g1_i1	2.98591	0.705112	2.28893e-05	0.00196583
TRINITY_DN3690_c2_g1_i2	2.96855	0.89015	0.000853351	0.0168292
TRINITY_DN4209_c1_g7_i2	2.96854	1.00227	0.00305834	0.0370882
TRINITY_DN44758_c0_g2_i1	2.96668	1.03971	0.00432568	0.0458071
TRINITY_DN3637_c0_g1_i14	2.9459	0.934054	0.00161114	0.0249934
TRINITY_DN513_c1_g2_i1	2.92473	0.943794	0.00194232	0.0280929
TRINITY_DN27606_c0_g1_i7	2.91965	0.815954	0.000345956	0.00941926
TRINITY_DN28656_c0_g2_i1	2.91819	0.781113	0.000187013	0.00656136
TRINITY_DN50553_c0_g1_i1	2.89639	0.474748	1.05469e-09	9.08767e-07
TRINITY_DN1503_c2_g1_i1	2.88916	0.821834	0.000438919	0.0109528
TRINITY_DN6726_c1_g1_i1	2.88052	0.859159	0.000800222	0.0161289
TRINITY_DN4430_c2_g1_i9	2.87312	0.762293	0.000163875	0.00604644
TRINITY_DN3747_c1_g1_i6	2.86461	1.00098	0.0042125	0.0450799
TRINITY_DN18596_c2_g1_i1	2.85788	0.866863	0.000977914	0.0184297
TRINITY_DN7761_c1_g1_i2	2.85628	0.674522	2.29029e-05	0.00196583
TRINITY_DN16854_c0_g1_i1	2.82013	0.941512	0.00274156	0.0346716
TRINITY_DN11299_c0_g3_i1	2.80513	0.846854	0.000924949	0.0178037
TRINITY_DN34288_c1_g1_i1	2.7949	0.850827	0.00102012	0.0189089
TRINITY_DN25490_c1_g1_i6	2.78918	0.922351	0.00249468	0.0326779
TRINITY_DN1033_c5_g2_i1	2.78692	0.737802	0.000158524	0.00596846
TRINITY_DN37142_c0_g1_i1	2.76807	0.959685	0.0039222	0.0432542
TRINITY_DN6736_c0_g1_i1	2.76432	0.763227	0.000292468	0.00842906
TRINITY_DN26398_c1_g1_i5	2.73755	0.772227	0.000392609	0.0102284
TRINITY_DN41260_c0_g1_i3	2.72428	0.649344	2.72358e-05	0.00215358
TRINITY_DN37142_c0_g1_i2	2.71999	0.846874	0.00131906	0.0220503
TRINITY_DN1_c149_g1_i1	2.71914	0.379643	7.92957e-13	9.29218e-10
TRINITY_DN23_c35_g1_i1	2.71786	0.554522	9.5217e-07	0.000268219
TRINITY_DN731_c1_g2_i2	2.71068	0.875857	0.0019689	0.0283374
TRINITY_DN43345_c0_g1_i1	2.70739	0.957923	0.00470869	0.0481815
TRINITY_DN3438_c2_g2_i2	2.70739	0.95671	0.00465634	0.0478555
TRINITY_DN1702_c0_g1_i18	2.70285	0.817181	0.000941232	0.0179771
TRINITY_DN10491_c0_g2_i1	2.69739	0.960988	0.00500213	0.0499974
TRINITY_DN36499_c0_g1_i11	2.69614	0.856696	0.00164879	0.0253781
TRINITY_DN9446_c1_g1_i1	2.69557	0.825113	0.00108727	0.0196076
TRINITY_DN39878_c0_g1_i1	2.69513	0.691482	9.7143e-05	0.00451128
TRINITY_DN20707_c0_g1_i2	2.69183	0.916073	0.00329868	0.0389591
TRINITY_DN2764_c7_g1_i1	2.69112	0.640692	2.66512e-05	0.00212744
TRINITY_DN27277_c0_g1_i4	2.69049	0.958296	0.00499158	0.0499175
TRINITY_DN1312_c4_g1_i6	2.68292	0.636748	2.51479e-05	0.00206657
TRINITY_DN5985_c0_g3_i1	2.67437	0.76222	0.000450369	0.0111663
TRINITY_DN14461_c0_g1_i2	2.67098	0.708521	0.000163381	0.00604644
TRINITY_DN5796_c0_g1_i11	2.6641	0.567724	2.69746e-06	0.000564463
TRINITY_DN4353_c3_g1_i2	2.66394	0.912525	0.00350807	0.0403821
TRINITY_DN11370_c0_g1_i1	2.65896	0.471843	1.7478e-08	1.11312e-05
TRINITY_DN3114_c3_g1_i1	2.6536	0.92344	0.00405817	0.044049
TRINITY_DN11304_c0_g2_i1	2.64849	0.676039	8.94116e-05	0.00427331
TRINITY_DN4081_c0_g1_i3	2.64594	0.599217	1.00706e-05	0.00128833
TRINITY_DN16394_c6_g1_i1	2.64305	0.859357	0.00210071	0.029409
TRINITY_DN1668_c1_g4_i1	2.63799	0.898749	0.0033336	0.0392056
TRINITY_DN8251_c1_g1_i1	2.62405	0.701377	0.000183078	0.00647758
TRINITY_DN5261_c1_g1_i1	2.62074	0.648914	5.37575e-05	0.00318479
TRINITY_DN6511_c2_g1_i2	2.61131	0.588153	9.00202e-06	0.00120974
TRINITY_DN12078_c5_g1_i1	2.60385	0.87651	0.00297122	0.0364684
TRINITY_DN5694_c1_g1_i3	2.60105	0.694167	0.000178953	0.00637785
TRINITY_DN4995_c0_g2_i1	2.59615	0.921334	0.00483515	0.048865
TRINITY_DN3840_c0_g1_i18	2.58965	0.655741	7.84173e-05	0.00396142
TRINITY_DN12397_c0_g1_i2	2.58845	0.668578	0.000108134	0.00475956
TRINITY_DN710_c0_g2_i3	2.58777	0.761697	0.000680363	0.0145118
TRINITY_DN996_c0_g1_i1	2.58677	0.65937	8.74176e-05	0.00420178
TRINITY_DN35102_c0_g1_i1	2.58514	0.794487	0.00113853	0.0202148
TRINITY_DN1702_c0_g1_i4	2.58465	0.847571	0.00229243	0.031006
TRINITY_DN2308_c2_g1_i1	2.57769	0.801562	0.00130069	0.0219121
TRINITY_DN17059_c0_g1_i1	2.57551	0.623618	3.62831e-05	0.00255517
TRINITY_DN1274_c0_g1_i3	2.56904	0.541562	2.09791e-06	0.000466168
TRINITY_DN477_c1_g1_i2	2.56082	0.559664	4.74746e-06	0.000787851
TRINITY_DN3774_c4_g1_i1	2.55705	0.665535	0.000121989	0.00515286
TRINITY_DN11886_c0_g2_i1	2.54908	0.667222	0.000133218	0.00544423
TRINITY_DN3371_c5_g1_i1	2.54323	0.770861	0.000969564	0.0183372
TRINITY_DN7642_c0_g1_i1	2.5388	0.581333	1.2584e-05	0.00144009
TRINITY_DN16962_c0_g1_i1	2.53825	0.686746	0.000218981	0.00717191
TRINITY_DN46904_c0_g1_i2	2.53339	0.723164	0.000459708	0.0112983
TRINITY_DN3633_c1_g1_i5	2.52324	0.877429	0.00403113	0.0439065
TRINITY_DN2900_c0_g1_i4	2.5206	0.784019	0.00130458	0.021946
TRINITY_DN2900_c0_g3_i1	2.51572	0.884583	0.00445571	0.0466527
TRINITY_DN11825_c1_g1_i4	2.51546	0.63581	7.6118e-05	0.00389068
TRINITY_DN7672_c2_g1_i2	2.51479	0.876146	0.00410097	0.0443411
TRINITY_DN63800_c0_g1_i1	2.51182	0.642973	9.3614e-05	0.00441274
TRINITY_DN1918_c9_g1_i1	2.5108	0.762471	0.000991307	0.0185746
TRINITY_DN2306_c5_g1_i1	2.50565	0.33277	5.08717e-14	8.47885e-11
TRINITY_DN481_c9_g1_i1	2.5017	0.440613	1.36465e-08	9.19051e-06
TRINITY_DN1864_c15_g1_i1	2.49732	0.843939	0.00308511	0.0372856
TRINITY_DN30517_c1_g1_i1	2.49667	0.796254	0.00171549	0.0260264
TRINITY_DN3884_c0_g1_i2	2.49242	0.857245	0.00364357	0.0412769
TRINITY_DN22167_c1_g1_i3	2.47724	0.684882	0.000298007	0.00851578
TRINITY_DN7346_c0_g1_i5	2.4763	0.692957	0.000352197	0.00954925
TRINITY_DN445_c4_g1_i1	2.47156	0.499467	7.48279e-07	0.00022835
TRINITY_DN3720_c8_g2_i1	2.47055	0.861527	0.00413545	0.0445413
TRINITY_DN3331_c0_g1_i1	2.46944	0.681019	0.000287739	0.00836686
TRINITY_DN21591_c0_g1_i2	2.46758	0.482019	3.06726e-07	0.000117462
TRINITY_DN7525_c1_g1_i1	2.46349	0.62498	8.09e-05	0.00401363
TRINITY_DN20097_c0_g1_i4	2.4634	0.437108	1.74363e-08	1.11312e-05
TRINITY_DN3840_c0_g1_i3	2.4473	0.821695	0.00289802	0.0358805
TRINITY_DN40444_c0_g1_i1	2.44584	0.859897	0.00445042	0.0466307
TRINITY_DN554_c1_g1_i1	2.44428	0.601264	4.79825e-05	0.00301234
TRINITY_DN23389_c1_g2_i1	2.44052	0.761506	0.00135127	0.022413
TRINITY_DN4956_c4_g1_i2	2.4373	0.643524	0.00015222	0.00583941
TRINITY_DN26581_c2_g1_i1	2.43586	0.62554	9.85993e-05	0.00454534
TRINITY_DN5319_c0_g1_i1	2.42938	0.850598	0.00428898	0.0455885
TRINITY_DN1032_c1_g1_i5	2.41137	0.749026	0.00128483	0.0218268
TRINITY_DN36122_c0_g1_i2	2.40397	0.669447	0.000329434	0.00909196
TRINITY_DN3795_c3_g1_i1	2.38637	0.735792	0.00118169	0.0206864
TRINITY_DN3571_c0_g1_i1	2.37714	0.634098	0.000177641	0.0063535
TRINITY_DN25735_c0_g1_i2	2.37653	0.753205	0.00160379	0.0249453
TRINITY_DN1882_c0_g1_i25	2.37631	0.811926	0.00342513	0.0398501
TRINITY_DN12734_c0_g2_i4	2.37505	0.646422	0.000238641	0.00749728
TRINITY_DN1278_c11_g4_i1	2.36916	0.572227	3.46936e-05	0.00248986
TRINITY_DN267_c1_g1_i4	2.35967	0.580873	4.85944e-05	0.00301959
TRINITY_DN292_c1_g2_i1	2.35407	0.816032	0.00391693	0.043242
TRINITY_DN2230_c0_g1_i2	2.35186	0.552948	2.10638e-05	0.0018785
TRINITY_DN3353_c0_g2_i1	2.3484	0.74321	0.00157875	0.024753
TRINITY_DN406_c61_g1_i1	2.34675	0.57887	5.03459e-05	0.00306605
TRINITY_DN49702_c1_g2_i2	2.34212	0.734023	0.00141878	0.02312
TRINITY_DN15683_c0_g1_i1	2.34004	0.769314	0.00235231	0.0314957
TRINITY_DN37694_c0_g1_i2	2.33482	0.705221	0.000930427	0.0178622
TRINITY_DN8715_c0_g1_i1	2.33011	0.70974	0.0010269	0.0189877
TRINITY_DN8296_c2_g1_i2	2.32279	0.621046	0.000183929	0.00648722
TRINITY_DN4123_c0_g1_i1	2.31766	0.682758	0.000687384	0.014603
TRINITY_DN3690_c2_g1_i7	2.31092	0.69944	0.000953288	0.0181289
TRINITY_DN1817_c3_g1_i1	2.31047	0.66316	0.000493918	0.0117757
TRINITY_DN15941_c0_g2_i3	2.31002	0.803042	0.00402006	0.0438827
TRINITY_DN3188_c16_g1_i2	2.30905	0.640661	0.000313145	0.00882187
TRINITY_DN6266_c0_g1_i7	2.3088	0.527829	1.21911e-05	0.0014175
TRINITY_DN55058_c0_g1_i1	2.30766	0.678247	0.00066799	0.0143576
TRINITY_DN9703_c3_g1_i1	2.30737	0.596947	0.000110962	0.00482663
TRINITY_DN13588_c0_g1_i1	2.30408	0.784547	0.00331594	0.0390761
TRINITY_DN9556_c0_g1_i10	2.30214	0.802181	0.00410665	0.044386
TRINITY_DN5207_c3_g1_i1	2.29736	0.749065	0.00216237	0.0299522
TRINITY_DN39459_c0_g1_i1	2.29237	0.583221	8.47594e-05	0.00411892
TRINITY_DN14901_c0_g1_i3	2.28854	0.485441	2.42489e-06	0.000518538
TRINITY_DN1813_c0_g2_i1	2.28469	0.499572	4.80094e-06	0.000787945
TRINITY_DN1382_c0_g2_i1	2.2846	0.807727	0.00467766	0.0480157
TRINITY_DN7346_c0_g2_i2	2.28451	0.681985	0.000808706	0.0162162
TRINITY_DN367_c0_g3_i1	2.28309	0.489027	3.03211e-06	0.000600194
TRINITY_DN11653_c2_g1_i1	2.27842	0.615348	0.000213357	0.00705874
TRINITY_DN5077_c3_g1_i1	2.27839	0.473581	1.50186e-06	0.000366246
TRINITY_DN21248_c0_g1_i18	2.27048	0.701503	0.00120965	0.0209707
TRINITY_DN19635_c1_g1_i1	2.27005	0.603947	0.000170805	0.00619296
TRINITY_DN7767_c1_g1_i2	2.269	0.743323	0.00226934	0.0307932
TRINITY_DN13407_c3_g1_i1	2.26809	0.542174	2.87287e-05	0.00221775
TRINITY_DN50119_c1_g1_i1	2.25882	0.468429	1.42035e-06	0.000355633
TRINITY_DN2819_c0_g1_i1	2.25392	0.666898	0.00072563	0.0150977
TRINITY_DN7004_c2_g1_i3	2.25182	0.795544	0.00464686	0.0478
TRINITY_DN2166_c21_g1_i1	2.25041	0.755263	0.0028859	0.0357788
TRINITY_DN6824_c0_g1_i3	2.24909	0.636345	0.000408728	0.0104577
TRINITY_DN5999_c0_g2_i1	2.24786	0.657742	0.000631906	0.0138376
TRINITY_DN144_c0_g1_i16	2.24633	0.778695	0.0039174	0.043242
TRINITY_DN30683_c0_g1_i2	2.24323	0.695675	0.00126175	0.0215597
TRINITY_DN2660_c1_g2_i1	2.24308	0.626477	0.000342979	0.00936433
TRINITY_DN1312_c4_g2_i2	2.23933	0.514524	1.3476e-05	0.00149826
TRINITY_DN251_c3_g1_i1	2.23706	0.645963	0.000533922	0.0123895
TRINITY_DN7729_c0_g1_i1	2.22875	0.743333	0.00271468	0.0344573
TRINITY_DN1253_c4_g1_i1	2.2216	0.605021	0.000240711	0.00753418
TRINITY_DN40716_c0_g1_i1	2.21788	0.765429	0.00376076	0.0420918
TRINITY_DN2432_c0_g2_i1	2.21787	0.699101	0.00151156	0.0241191
TRINITY_DN1598_c1_g1_i1	2.20986	0.452353	1.03303e-06	0.000284166
TRINITY_DN49515_c0_g1_i1	2.20963	0.649523	0.000669124	0.0143631
TRINITY_DN481_c8_g1_i1	2.20544	0.56106	8.46498e-05	0.00411892
TRINITY_DN2492_c1_g1_i1	2.20361	0.75638	0.00357555	0.0409017
TRINITY_DN4406_c0_g1_i6	2.20034	0.705561	0.00181729	0.0269476
TRINITY_DN2471_c0_g2_i1	2.19368	0.605251	0.000289615	0.00839615
TRINITY_DN20894_c0_g1_i1	2.19216	0.73895	0.00301129	0.036689
TRINITY_DN63780_c0_g1_i5	2.19019	0.602656	0.000278819	0.0081964
TRINITY_DN7954_c0_g1_i1	2.18719	0.68615	0.00143442	0.0233072
TRINITY_DN3881_c7_g1_i1	2.18489	0.669739	0.0011051	0.0198194
TRINITY_DN509_c0_g1_i6	2.18406	0.60358	0.000296312	0.00849223
TRINITY_DN8674_c0_g2_i2	2.17919	0.593493	0.000240844	0.00753418
TRINITY_DN2508_c0_g1_i2	2.17892	0.623518	0.000474859	0.0114971
TRINITY_DN36327_c0_g1_i1	2.1768	0.670545	0.00116908	0.0205888
TRINITY_DN44050_c0_g1_i12	2.17625	0.566427	0.000122004	0.00515286
TRINITY_DN1607_c0_g1_i7	2.17566	0.625165	0.000501153	0.0118848
TRINITY_DN1312_c4_g1_i2	2.1719	0.480243	6.11112e-06	0.00093489
TRINITY_DN19951_c0_g2_i3	2.17166	0.626285	0.000525283	0.0122766
TRINITY_DN257_c3_g1_i1	2.16362	0.516097	2.76175e-05	0.00217495
TRINITY_DN216_c20_g1_i1	2.1565	0.61177	0.000423445	0.0106988
TRINITY_DN12398_c0_g1_i1	2.15226	0.623297	0.000554353	0.0127069
TRINITY_DN8996_c0_g1_i13	2.14817	0.746232	0.00399323	0.0436676
TRINITY_DN251_c5_g1_i2	2.14709	0.458407	2.81594e-06	0.000576893
TRINITY_DN164_c4_g1_i2	2.14678	0.55221	0.00010123	0.00460144
TRINITY_DN2034_c9_g1_i1	2.14587	0.737705	0.00362764	0.041176
TRINITY_DN13107_c2_g1_i3	2.14027	0.710273	0.00258423	0.0333437
TRINITY_DN2146_c0_g1_i38	2.13932	0.650205	0.00100106	0.0186856
TRINITY_DN58846_c1_g1_i2	2.13845	0.739374	0.00382509	0.0426083
TRINITY_DN4012_c2_g1_i1	2.12974	0.467317	5.17967e-06	0.0008292
TRINITY_DN1448_c6_g1_i3	2.12177	0.699847	0.00243133	0.0321645
TRINITY_DN53874_c0_g1_i3	2.1157	0.713521	0.00302536	0.0368375
TRINITY_DN32226_c0_g1_i6	2.1028	0.728333	0.00388757	0.0430668
TRINITY_DN56878_c2_g1_i1	2.10088	0.686675	0.00221714	0.030352
TRINITY_DN1523_c0_g1_i1	2.10057	0.497988	2.46354e-05	0.00203703
TRINITY_DN17970_c3_g1_i13	2.09167	0.586839	0.00036483	0.00975633
TRINITY_DN27321_c0_g2_i1	2.08957	0.516142	5.1562e-05	0.00311456
TRINITY_DN396_c8_g1_i3	2.08751	0.638225	0.00107239	0.0194583
TRINITY_DN1736_c0_g2_i1	2.08481	0.488214	1.95233e-05	0.00182222
TRINITY_DN6760_c0_g1_i1	2.08403	0.647885	0.0012969	0.0219
TRINITY_DN1167_c2_g1_i13	2.07868	0.518649	6.12682e-05	0.00345049
TRINITY_DN4508_c10_g1_i2	2.07519	0.679793	0.00226808	0.0307904
TRINITY_DN10209_c0_g4_i2	2.064	0.506807	4.65006e-05	0.00295186
TRINITY_DN17003_c0_g2_i1	2.06281	0.532257	0.000106369	0.00472868
TRINITY_DN24074_c0_g1_i1	2.06248	0.599292	0.000578457	0.0130911
TRINITY_DN6701_c0_g1_i3	2.05941	0.68738	0.00273517	0.0346207
TRINITY_DN2230_c0_g1_i3	2.05673	0.427101	1.46786e-06	0.00036289
TRINITY_DN881_c3_g1_i1	2.05061	0.641502	0.00139068	0.0228612
TRINITY_DN6773_c0_g1_i58	2.05053	0.695651	0.00320207	0.0382188
TRINITY_DN21641_c0_g1_i2	2.04843	0.725161	0.00473121	0.0482856
TRINITY_DN15435_c0_g1_i1	2.0426	0.708469	0.00393759	0.0433424
TRINITY_DN4694_c0_g1_i2	2.03994	0.567665	0.000326192	0.00905254
TRINITY_DN2230_c0_g1_i6	2.0342	0.483345	2.56981e-05	0.00208295
TRINITY_DN3490_c1_g1_i2	2.03137	0.543032	0.00018344	0.00647866
TRINITY_DN52211_c0_g1_i12	2.03117	0.619867	0.00104997	0.0192517
TRINITY_DN50719_c0_g1_i1	2.02766	0.697951	0.00367069	0.0414739
TRINITY_DN566_c1_g1_i26	2.02439	0.68222	0.00300369	0.0366497
TRINITY_DN2841_c1_g2_i1	2.02243	0.497775	4.84593e-05	0.00301959
TRINITY_DN1510_c10_g1_i1	2.02057	0.616418	0.00104574	0.0192075
TRINITY_DN388_c0_g2_i1	2.01793	0.641286	0.00165126	0.0254073
TRINITY_DN4404_c4_g1_i2	2.00848	0.547477	0.000243864	0.00758411
TRINITY_DN1169_c16_g1_i1	2.00117	0.599794	0.000848597	0.016758
TRINITY_DN7648_c0_g1_i3	-2.00287	0.592761	0.000727809	0.0151268
TRINITY_DN1047_c1_g2_i4	-2.01564	0.593401	0.000681905	0.0145337
TRINITY_DN5073_c1_g1_i3	-2.04569	0.424551	1.44661e-06	0.000359152
TRINITY_DN52805_c0_g1_i3	-2.05614	0.669944	0.00214689	0.029794
TRINITY_DN986_c3_g1_i1	-2.06169	0.726587	0.00454677	0.0472013
TRINITY_DN8666_c0_g1_i1	-2.07837	0.52482	7.49011e-05	0.00386983
TRINITY_DN26610_c1_g1_i1	-2.10816	0.621696	0.000696414	0.0146884
TRINITY_DN1083_c30_g1_i1	-2.16992	0.447378	1.23266e-06	0.000314017
TRINITY_DN15008_c1_g1_i1	-2.18863	0.580783	0.000164288	0.00605405
TRINITY_DN11005_c0_g1_i10	-2.21845	0.543695	4.49746e-05	0.00290889
TRINITY_DN4_c2_g3_i1	-2.25791	0.516096	1.21446e-05	0.00141748
TRINITY_DN412_c2_g1_i1	-2.26882	0.484757	2.86414e-06	0.000578409
TRINITY_DN4613_c0_g2_i1	-2.28519	0.61587	0.00020685	0.00695776
TRINITY_DN8275_c0_g2_i2	-2.30558	0.595268	0.000107422	0.00474307
TRINITY_DN26445_c0_g1_i2	-2.30775	0.701731	0.00100667	0.0187349
TRINITY_DN25968_c0_g1_i1	-2.31895	0.822564	0.00481471	0.0487646
TRINITY_DN991_c1_g1_i1	-2.32087	0.752597	0.00204361	0.0289365
TRINITY_DN945_c1_g1_i1	-2.32585	0.763026	0.00230227	0.031096
TRINITY_DN262_c1_g1_i1	-2.33284	0.40026	5.59902e-09	4.0501e-06
TRINITY_DN2075_c1_g4_i1	-2.33386	0.617295	0.000156331	0.00592379
TRINITY_DN2042_c2_g1_i1	-2.37442	0.726478	0.00108157	0.0195409
TRINITY_DN4141_c0_g1_i1	-2.37498	0.839118	0.00464999	0.0478155
TRINITY_DN1475_c0_g2_i1	-2.38282	0.608196	8.93405e-05	0.00427331
TRINITY_DN843_c1_g2_i1	-2.39073	0.577036	3.42614e-05	0.00248628
TRINITY_DN406_c9_g1_i1	-2.39428	0.769044	0.00184994	0.0272684
TRINITY_DN16597_c0_g1_i5	-2.39907	0.841972	0.004381	0.0461711
TRINITY_DN2195_c1_g1_i1	-2.41829	0.565326	1.88837e-05	0.00179035
TRINITY_DN3659_c1_g1_i15	-2.44053	0.7926	0.00207596	0.029183
TRINITY_DN22_c5_g1_i3	-2.46091	0.720504	0.000636543	0.013893
TRINITY_DN3550_c1_g1_i3	-2.47952	0.59894	3.47521e-05	0.00248986
TRINITY_DN745_c2_g1_i1	-2.49283	0.684441	0.000270387	0.00807878
TRINITY_DN5078_c2_g1_i1	-2.49924	0.595361	2.69457e-05	0.00214077
TRINITY_DN348_c4_g1_i1	-2.50255	0.575212	1.35727e-05	0.00150239
TRINITY_DN18586_c1_g2_i1	-2.50564	0.659078	0.000143684	0.00565017
TRINITY_DN2417_c6_g1_i1	-2.50902	0.875819	0.0041732	0.0448243
TRINITY_DN101_c17_g1_i1	-2.51368	0.556599	6.29746e-06	0.000953439
TRINITY_DN1605_c17_g1_i1	-2.51875	0.630638	6.49764e-05	0.00357474
TRINITY_DN5650_c4_g1_i1	-2.52135	0.588387	1.82586e-05	0.00175666
TRINITY_DN6607_c0_g3_i1	-2.52311	0.589263	1.85375e-05	0.00176675
TRINITY_DN187_c23_g1_i1	-2.53242	0.566897	7.92618e-06	0.0011137
TRINITY_DN13722_c0_g1_i3	-2.53662	0.84038	0.00254101	0.0330628
TRINITY_DN4122_c4_g2_i1	-2.53666	0.521593	1.15449e-06	0.000303335
TRINITY_DN2042_c2_g2_i1	-2.5443	0.874632	0.00362592	0.0411721
TRINITY_DN4140_c0_g1_i3	-2.54474	0.788989	0.00125834	0.021514
TRINITY_DN18830_c0_g2_i1	-2.55322	0.877034	0.00360041	0.0410259
TRINITY_DN72875_c0_g1_i9	-2.57387	0.89511	0.00403417	0.0439065
TRINITY_DN10969_c1_g1_i1	-2.60374	0.789583	0.000975081	0.0183881
TRINITY_DN7112_c0_g1_i6	-2.60445	0.75539	0.000565124	0.0128739
TRINITY_DN6126_c0_g1_i22	-2.60791	0.856599	0.0023307	0.03135
TRINITY_DN15693_c0_g1_i1	-2.63069	0.381573	5.41215e-12	5.66266e-09
TRINITY_DN51139_c1_g1_i1	-2.6411	0.900532	0.00335903	0.0394098
TRINITY_DN4613_c0_g1_i1	-2.65781	0.943513	0.00484852	0.0489373
TRINITY_DN53107_c1_g1_i1	-2.6857	0.896308	0.00273185	0.0345936
TRINITY_DN4122_c4_g1_i2	-2.69763	0.565961	1.87486e-06	0.000435919
TRINITY_DN328_c2_g1_i1	-2.69949	0.519891	2.07584e-07	8.62605e-05
TRINITY_DN1237_c12_g1_i2	-2.70913	0.317414	1.40176e-17	1.64264e-13
TRINITY_DN3550_c1_g1_i1	-2.71979	0.576215	2.35732e-06	0.000507795
TRINITY_DN451_c1_g1_i28	-2.76503	0.739134	0.000183362	0.00647866
TRINITY_DN10482_c0_g1_i3	-2.77447	0.958473	0.00379548	0.0423268
TRINITY_DN62814_c0_g1_i1	-2.77788	0.954628	0.00361535	0.0411163
TRINITY_DN1666_c25_g1_i2	-2.78766	0.629245	9.41647e-06	0.00123928
TRINITY_DN3_c36_g1_i2	-2.80408	0.547706	3.06054e-07	0.000117462
TRINITY_DN1227_c1_g1_i15	-2.83379	0.919547	0.00205804	0.0290303
TRINITY_DN20051_c0_g1_i1	-2.83544	0.922714	0.00211966	0.0295773
TRINITY_DN3498_c1_g1_i1	-2.85656	0.958749	0.00288754	0.0357916
TRINITY_DN5228_c0_g3_i1	-2.85886	0.917076	0.00182476	0.0270064
TRINITY_DN29_c0_g1_i2	-2.85933	0.661848	1.55871e-05	0.00163086
TRINITY_DN16593_c1_g1_i3	-2.86766	0.906021	0.00155019	0.024444
TRINITY_DN3817_c0_g1_i1	-2.87171	0.902652	0.00146555	0.02361
TRINITY_DN3002_c1_g1_i1	-2.89761	0.97529	0.00296812	0.0364684
TRINITY_DN11867_c0_g1_i3	-2.90877	0.737875	8.07753e-05	0.00401363
TRINITY_DN6924_c0_g2_i1	-2.95248	0.975055	0.00246166	0.0324339
TRINITY_DN9102_c1_g1_i1	-2.96159	0.930198	0.00145338	0.0234726
TRINITY_DN2513_c3_g1_i1	-2.96569	0.474669	4.15942e-10	3.70304e-07
TRINITY_DN10859_c0_g1_i51	-2.98262	0.99859	0.00281885	0.0353049
TRINITY_DN1224_c0_g1_i10	-3.01808	1.04444	0.00385668	0.0428302
TRINITY_DN4333_c2_g1_i2	-3.03768	0.508986	2.40011e-09	1.9264e-06
TRINITY_DN27172_c1_g1_i5	-3.08548	0.78125	7.83406e-05	0.00396142
TRINITY_DN1887_c0_g1_i1	-3.08611	0.71108	1.42458e-05	0.00154286
TRINITY_DN7695_c1_g2_i1	-3.10596	0.839941	0.000217451	0.00714176
TRINITY_DN2722_c0_g1_i4	-3.12701	0.875848	0.00035662	0.00961541
TRINITY_DN2589_c0_g1_i1	-3.17037	0.974237	0.00113709	0.020205
TRINITY_DN2507_c0_g1_i1	-3.17301	1.08772	0.00353283	0.0405715
TRINITY_DN4460_c0_g1_i1	-3.17698	1.08547	0.00342452	0.0398501
TRINITY_DN17599_c3_g1_i2	-3.25519	1.00821	0.0012436	0.0213243
TRINITY_DN31869_c0_g1_i3	-3.26183	1.14819	0.00449956	0.0469524
TRINITY_DN4549_c3_g1_i1	-3.27796	1.12586	0.00359669	0.0410052
TRINITY_DN8496_c0_g2_i2	-3.30618	0.875827	0.000160055	0.00600766
TRINITY_DN5091_c0_g2_i2	-3.30864	0.805558	4.00372e-05	0.00270279
TRINITY_DN6682_c0_g1_i1	-3.35681	1.11613	0.00263377	0.0337625
TRINITY_DN1415_c0_g1_i2	-3.36737	0.882923	0.000136794	0.00549352
TRINITY_DN3662_c3_g1_i2	-3.36998	0.896972	0.000171919	0.00621412
TRINITY_DN6455_c0_g1_i8	-3.45042	1.18558	0.00361041	0.0410919
TRINITY_DN415_c1_g1_i13	-3.45128	0.988648	0.000481387	0.0115976
TRINITY_DN3848_c0_g1_i14	-3.45718	0.844238	4.22119e-05	0.00279587
TRINITY_DN8872_c0_g2_i2	-3.49034	0.70026	6.21692e-07	0.000196898
TRINITY_DN723_c1_g2_i1	-3.49452	0.827785	2.42646e-05	0.00201541
TRINITY_DN1832_c0_g1_i52	-3.5093	1.09836	0.00139809	0.022933
TRINITY_DN29364_c1_g1_i2	-3.54866	0.676093	1.53119e-07	6.69519e-05
TRINITY_DN3773_c1_g1_i3	-3.54902	1.09356	0.00117293	0.0206057
TRINITY_DN39441_c1_g1_i1	-3.59892	0.866812	3.29719e-05	0.00242092
TRINITY_DN43649_c0_g1_i4	-3.66047	1.11724	0.00105152	0.0192517
TRINITY_DN50360_c2_g1_i1	-3.67226	1.25354	0.00339489	0.0396637
TRINITY_DN3063_c9_g1_i4	-3.68717	1.25393	0.0032768	0.038826
TRINITY_DN3383_c0_g1_i4	-3.68805	0.900873	4.24246e-05	0.00280152
TRINITY_DN4950_c0_g1_i3	-3.7004	1.23135	0.00265435	0.0339118
TRINITY_DN1766_c0_g1_i1	-3.71212	0.675713	3.93753e-08	2.19722e-05
TRINITY_DN8588_c0_g2_i1	-3.75005	0.838885	7.81178e-06	0.00110825
TRINITY_DN2815_c0_g1_i11	-3.79886	1.25663	0.00250234	0.0327563
TRINITY_DN11203_c0_g1_i1	-3.8213	1.31151	0.00357223	0.0408718
TRINITY_DN51443_c0_g1_i2	-3.8796	1.28189	0.00247427	0.0325196
TRINITY_DN51008_c3_g1_i13	-3.88564	1.19934	0.00119603	0.0208479
TRINITY_DN510_c1_g1_i1	-3.8967	0.541156	5.99055e-13	7.31247e-10
TRINITY_DN15358_c0_g2_i1	-3.90848	1.38839	0.00487601	0.0491057
TRINITY_DN1900_c0_g1_i1	-3.9149	1.34153	0.00352009	0.0404727
TRINITY_DN2929_c4_g1_i1	-3.93398	0.851595	3.84586e-06	0.000691216
TRINITY_DN11964_c0_g1_i1	-3.9415	1.28543	0.00216732	0.0299892
TRINITY_DN15116_c0_g1_i2	-3.96641	1.12309	0.000412902	0.0105232
TRINITY_DN21573_c0_g2_i1	-3.98787	1.21024	0.000983834	0.0184818
TRINITY_DN38205_c0_g1_i2	-3.99242	1.36003	0.00332962	0.0391745
TRINITY_DN14831_c0_g1_i2	-4.00265	1.16273	0.00057644	0.0130657
TRINITY_DN24139_c0_g1_i8	-4.03932	1.14274	0.000408158	0.0104477
TRINITY_DN13734_c1_g2_i7	-4.05106	1.4009	0.00383104	0.0426341
TRINITY_DN51_c0_g1_i5	-4.05971	1.25624	0.00123083	0.0211672
TRINITY_DN6194_c0_g1_i1	-4.0786	1.05108	0.000104297	0.00468729
TRINITY_DN978_c2_g2_i7	-4.07949	1.33207	0.00219481	0.0302229
TRINITY_DN17122_c0_g1_i14	-4.13071	1.45094	0.0044143	0.0463767
TRINITY_DN17866_c0_g1_i12	-4.13948	1.21917	0.000685447	0.0145725
TRINITY_DN10021_c0_g1_i4	-4.14287	1.39517	0.00298351	0.0365124
TRINITY_DN55852_c0_g1_i5	-4.16681	1.43266	0.0036324	0.0412185
TRINITY_DN5852_c0_g4_i1	-4.17223	1.44335	0.00384436	0.0427219
TRINITY_DN20083_c0_g1_i1	-4.173	1.14469	0.000266859	0.00802659
TRINITY_DN6493_c0_g4_i2	-4.17358	1.43508	0.00363453	0.04122
TRINITY_DN13406_c3_g1_i3	-4.21072	1.14496	0.000235438	0.00742852
TRINITY_DN1358_c10_g1_i1	-4.21389	0.864895	1.10399e-06	0.000295364
TRINITY_DN21127_c0_g1_i7	-4.22593	1.40878	0.00270241	0.0343544
TRINITY_DN608_c10_g1_i1	-4.2435	1.07189	7.52985e-05	0.00387324
TRINITY_DN3743_c9_g1_i2	-4.24931	0.499349	1.74361e-17	1.7027e-13
TRINITY_DN648_c0_g3_i1	-4.25573	1.46821	0.00374857	0.0420241
TRINITY_DN3993_c0_g2_i3	-4.2579	1.48465	0.00413146	0.044531
TRINITY_DN2093_c0_g1_i5	-4.26761	1.0462	4.51987e-05	0.00290889
TRINITY_DN1303_c2_g3_i1	-4.26957	1.49535	0.00430044	0.0456471
TRINITY_DN29361_c0_g3_i4	-4.27148	1.26542	0.000736685	0.0152462
TRINITY_DN67304_c0_g1_i1	-4.28533	1.49607	0.00417807	0.0448601
TRINITY_DN1379_c0_g3_i1	-4.29239	1.10641	0.000104647	0.00469254
TRINITY_DN9804_c1_g1_i1	-4.29343	1.29695	0.000931639	0.0178797
TRINITY_DN47482_c0_g1_i3	-4.32268	0.991259	1.29588e-05	0.00146948
TRINITY_DN5852_c0_g2_i1	-4.32521	1.48496	0.00358346	0.0409492
TRINITY_DN39105_c1_g2_i2	-4.32804	1.49349	0.00375613	0.0420767
TRINITY_DN24865_c0_g1_i2	-4.33959	1.50537	0.00394229	0.0433533
TRINITY_DN71623_c0_g1_i1	-4.34504	1.48723	0.00348279	0.0402095
TRINITY_DN2697_c1_g1_i5	-4.3695	1.00836	1.46911e-05	0.00157364
TRINITY_DN11700_c0_g1_i1	-4.37206	1.49096	0.00336379	0.0394419
TRINITY_DN57123_c1_g1_i1	-4.37548	1.52324	0.00407271	0.0441414
TRINITY_DN82014_c0_g1_i1	-4.38368	1.4081	0.0018508	0.0272742
TRINITY_DN539_c0_g2_i5	-4.39164	0.846622	2.13423e-07	8.80626e-05
TRINITY_DN76026_c0_g1_i1	-4.39976	1.40539	0.00174435	0.0263144
TRINITY_DN7663_c0_g1_i3	-4.406	1.4758	0.00283127	0.0353936
TRINITY_DN8215_c2_g3_i1	-4.41604	1.55505	0.00451413	0.0470204
TRINITY_DN51_c0_g1_i2	-4.42001	1.39332	0.00151243	0.0241199
TRINITY_DN1353_c1_g2_i2	-4.42812	1.51154	0.00339458	0.0396637
TRINITY_DN33464_c0_g1_i1	-4.4366	1.49478	0.00299693	0.0365902
TRINITY_DN47901_c1_g4_i1	-4.44097	1.5274	0.00364292	0.0412769
TRINITY_DN73805_c0_g1_i1	-4.46647	1.38004	0.00121016	0.0209719
TRINITY_DN1666_c25_g1_i3	-4.4741	0.801719	2.3965e-08	1.47806e-05
TRINITY_DN7928_c0_g2_i3	-4.48632	1.37885	0.00113923	0.020215
TRINITY_DN5115_c3_g1_i4	-4.4909	1.35236	0.000897684	0.0174683
TRINITY_DN2084_c2_g1_i1	-4.51563	1.59246	0.00457361	0.0474128
TRINITY_DN9296_c0_g1_i2	-4.52774	1.6084	0.00487676	0.0491057
TRINITY_DN7531_c0_g3_i1	-4.52914	1.59497	0.00451656	0.0470204
TRINITY_DN26235_c0_g1_i1	-4.53345	1.60398	0.00470787	0.0481815
TRINITY_DN10864_c2_g1_i1	-4.54624	1.49534	0.00236358	0.0315946
TRINITY_DN4127_c0_g1_i8	-4.55842	1.55573	0.00338877	0.0396312
TRINITY_DN2176_c1_g1_i1	-4.55915	1.40794	0.00120299	0.0209031
TRINITY_DN51_c0_g1_i3	-4.5611	1.54819	0.00321823	0.0383335
TRINITY_DN20123_c3_g2_i7	-4.56245	1.58535	0.00400359	0.0437483
TRINITY_DN73591_c0_g1_i1	-4.56336	1.4924	0.00223013	0.0304374
TRINITY_DN9243_c0_g1_i2	-4.56775	1.22083	0.000182907	0.00647758
TRINITY_DN13067_c0_g1_i1	-4.56799	1.45504	0.0016928	0.0258764
TRINITY_DN31960_c0_g1_i5	-4.57004	1.56237	0.00344389	0.0399633
TRINITY_DN28282_c0_g1_i13	-4.58081	1.63073	0.00496867	0.0497563
TRINITY_DN83175_c0_g1_i1	-4.58735	1.60888	0.00435454	0.0460055
TRINITY_DN37698_c2_g1_i1	-4.59193	1.61584	0.00448572	0.0468749
TRINITY_DN4792_c1_g2_i1	-4.59248	1.62389	0.00468299	0.0480264
TRINITY_DN10607_c0_g2_i1	-4.60012	1.57228	0.00343604	0.0399366
TRINITY_DN31034_c0_g1_i10	-4.60334	1.49702	0.00210502	0.0294362
TRINITY_DN4452_c0_g2_i1	-4.60391	1.50198	0.00217504	0.0300403
TRINITY_DN26536_c0_g1_i2	-4.61268	1.6122	0.00422153	0.0451361
TRINITY_DN5489_c0_g1_i3	-4.613	1.48938	0.00195318	0.0282006
TRINITY_DN21087_c1_g1_i9	-4.61469	1.48095	0.00183297	0.0271
TRINITY_DN1659_c0_g1_i1	-4.61847	1.41342	0.0010847	0.0195793
TRINITY_DN73213_c0_g1_i1	-4.62491	1.63729	0.00473198	0.0482856
TRINITY_DN10774_c0_g1_i1	-4.62628	1.51875	0.00231829	0.0312172
TRINITY_DN23880_c0_g2_i1	-4.62676	1.46615	0.00160106	0.0249227
TRINITY_DN66049_c0_g1_i2	-4.63003	1.11381	3.22547e-05	0.00238921
TRINITY_DN1719_c1_g1_i1	-4.6512	1.61603	0.00399991	0.0437163
TRINITY_DN3201_c0_g1_i1	-4.65373	1.61786	0.00402139	0.0438827
TRINITY_DN5996_c0_g3_i1	-4.65423	1.63603	0.00444357	0.0465839
TRINITY_DN19854_c1_g1_i8	-4.66695	1.62691	0.00412282	0.0444937
TRINITY_DN37270_c0_g1_i5	-4.67047	1.53613	0.0023625	0.0315891
TRINITY_DN42254_c0_g1_i2	-4.6729	1.61969	0.00391347	0.0432149
TRINITY_DN27717_c0_g1_i1	-4.68172	1.60742	0.00358479	0.0409515
TRINITY_DN6337_c1_g2_i1	-4.68274	1.62219	0.00389344	0.0430749
TRINITY_DN23814_c0_g2_i2	-4.68387	1.60165	0.00345115	0.0399914
TRINITY_DN30865_c0_g4_i1	-4.68616	1.62262	0.00387663	0.0429863
TRINITY_DN6143_c0_g2_i1	-4.68871	1.63486	0.00413123	0.044531
TRINITY_DN9970_c0_g1_i5	-4.6927	1.60756	0.00350998	0.0403962
TRINITY_DN26658_c0_g2_i1	-4.69627	1.45784	0.00127569	0.0217092
TRINITY_DN65927_c0_g1_i10	-4.69665	1.56329	0.00266155	0.0339603
TRINITY_DN15082_c0_g3_i1	-4.69996	1.55961	0.00258209	0.0333311
TRINITY_DN1432_c0_g2_i1	-4.7044	1.64281	0.0041883	0.0449049
TRINITY_DN2836_c1_g2_i1	-4.7056	1.52922	0.00209009	0.0293277
TRINITY_DN1456_c0_g2_i3	-4.7076	1.64534	0.00422071	0.0451359
TRINITY_DN53719_c0_g1_i4	-4.70994	1.50674	0.00177257	0.0265353
TRINITY_DN21945_c0_g1_i3	-4.712	1.58117	0.00288176	0.0357502
TRINITY_DN41322_c0_g1_i1	-4.7144	1.63646	0.00396592	0.0434908
TRINITY_DN72784_c0_g1_i1	-4.71547	1.63499	0.00392545	0.0432656
TRINITY_DN12034_c2_g2_i7	-4.72128	1.49262	0.00156108	0.0245818
TRINITY_DN62976_c0_g1_i1	-4.72435	1.51844	0.00186254	0.0273701
TRINITY_DN24833_c0_g1_i3	-4.73523	1.59074	0.00291319	0.0360105
TRINITY_DN25169_c1_g1_i1	-4.73615	1.65119	0.00412648	0.0445019
TRINITY_DN1262_c0_g1_i5	-4.73688	1.61171	0.00329237	0.0389395
TRINITY_DN14014_c1_g1_i1	-4.73914	1.56577	0.00247221	0.0325088
TRINITY_DN80158_c0_g1_i3	-4.74033	1.66301	0.0043657	0.0460975
TRINITY_DN58691_c0_g1_i1	-4.74351	1.52497	0.00186733	0.0274
TRINITY_DN10506_c1_g1_i2	-4.75055	1.4948	0.00148269	0.023788
TRINITY_DN43362_c2_g1_i2	-4.75537	1.68232	0.00470346	0.0481708
TRINITY_DN3538_c0_g2_i4	-4.75869	1.53355	0.0019153	0.0278603
TRINITY_DN11353_c1_g2_i1	-4.76303	1.59758	0.00286928	0.0356479
TRINITY_DN26624_c0_g1_i1	-4.76438	1.67943	0.00455536	0.0472672
TRINITY_DN10543_c0_g1_i1	-4.77116	1.50399	0.00151217	0.0241199
TRINITY_DN70461_c0_g1_i2	-4.77999	1.61634	0.00310346	0.0373998
TRINITY_DN13803_c0_g1_i5	-4.78362	1.60884	0.00294584	0.0362611
TRINITY_DN10300_c4_g1_i1	-4.78368	1.6268	0.00327633	0.038826
TRINITY_DN13195_c0_g1_i1	-4.78456	1.68614	0.00454565	0.0472013
TRINITY_DN37806_c0_g2_i1	-4.78501	1.60701	0.00290519	0.0359419
TRINITY_DN12574_c0_g1_i3	-4.78669	1.57851	0.00242612	0.0321319
TRINITY_DN13314_c3_g2_i2	-4.78833	1.6058	0.00286469	0.035629
TRINITY_DN12102_c0_g1_i4	-4.78972	1.40248	0.000637395	0.0138989
TRINITY_DN46620_c0_g1_i4	-4.79262	1.6398	0.00347025	0.0401281
TRINITY_DN71788_c0_g1_i1	-4.79306	1.66986	0.00410035	0.0443411
TRINITY_DN15424_c0_g1_i1	-4.79448	1.57879	0.00239098	0.0318578
TRINITY_DN813_c0_g1_i2	-4.79544	1.52039	0.00161	0.0249934
TRINITY_DN11759_c0_g1_i2	-4.79713	1.31195	0.000255686	0.00781081
TRINITY_DN4912_c0_g2_i1	-4.80176	1.65141	0.00364122	0.0412663
TRINITY_DN2895_c0_g1_i12	-4.80338	1.46498	0.00104245	0.0191749
TRINITY_DN3457_c3_g1_i1	-4.80537	1.61912	0.00299857	0.0365991
TRINITY_DN1177_c0_g1_i1	-4.8063	1.55688	0.00202092	0.0287368
TRINITY_DN8036_c1_g1_i1	-4.81057	1.67977	0.0041856	0.0448915
TRINITY_DN26837_c0_g2_i5	-4.81388	1.59338	0.00251791	0.0328646
TRINITY_DN3981_c0_g1_i7	-4.81512	1.48818	0.00121394	0.0210063
TRINITY_DN44945_c0_g2_i1	-4.81739	1.49123	0.00123586	0.0212351
TRINITY_DN82022_c0_g1_i1	-4.8188	1.69795	0.00453967	0.0471591
TRINITY_DN76285_c0_g1_i1	-4.82262	1.65557	0.0035802	0.040931
TRINITY_DN6548_c0_g1_i2	-4.82294	1.6717	0.00391346	0.0432149
TRINITY_DN37806_c0_g4_i1	-4.82449	1.58835	0.00238612	0.0318106
TRINITY_DN1007_c1_g1_i1	-4.82681	1.6872	0.00422516	0.0451588
TRINITY_DN44936_c1_g1_i1	-4.8287	1.52383	0.00153072	0.024269
TRINITY_DN33772_c0_g1_i2	-4.83169	1.69285	0.00431499	0.0457691
TRINITY_DN10513_c0_g1_i1	-4.83215	1.6247	0.0029377	0.0361982
TRINITY_DN15797_c0_g2_i1	-4.83237	1.66378	0.00367904	0.0415341
TRINITY_DN28668_c0_g1_i2	-4.83296	1.66627	0.00372605	0.0418472
TRINITY_DN6418_c0_g2_i4	-4.83395	1.69388	0.00432031	0.0457998
TRINITY_DN80569_c0_g1_i1	-4.83952	1.68328	0.00403956	0.0439202
TRINITY_DN7212_c1_g1_i3	-4.84027	1.64108	0.00318352	0.0380827
TRINITY_DN54716_c0_g1_i1	-4.84163	1.39841	0.000535696	0.0124258
TRINITY_DN42483_c2_g1_i2	-4.85412	1.70449	0.00440155	0.0463009
TRINITY_DN6099_c0_g1_i1	-4.85431	1.69127	0.00410188	0.0443427
TRINITY_DN4885_c0_g1_i1	-4.85436	1.66714	0.00359369	0.0409915
TRINITY_DN5139_c1_g1_i1	-4.85571	1.63353	0.00295356	0.0363255
TRINITY_DN41032_c0_g2_i1	-4.85711	1.46554	0.000919043	0.0177425
TRINITY_DN12897_c0_g1_i1	-4.86316	1.61849	0.00265804	0.0339377
TRINITY_DN37048_c0_g2_i3	-4.8635	1.61598	0.00261564	0.0336234
TRINITY_DN1550_c0_g1_i1	-4.86397	1.46838	0.000924781	0.0178037
TRINITY_DN2128_c0_g1_i1	-4.86866	1.26343	0.000116422	0.00500103
TRINITY_DN6190_c0_g2_i1	-4.87001	1.58085	0.0020656	0.0290722
TRINITY_DN10229_c0_g1_i2	-4.87671	1.49287	0.00108819	0.0196123
TRINITY_DN11299_c0_g5_i1	-4.88026	1.18235	3.66552e-05	0.00255984
TRINITY_DN46559_c1_g1_i1	-4.8833	1.55703	0.00171099	0.0259906
TRINITY_DN27780_c1_g1_i2	-4.88502	1.31721	0.000208398	0.00697341
TRINITY_DN16836_c1_g1_i12	-4.88721	1.54402	0.00154955	0.024444
TRINITY_DN11534_c0_g1_i1	-4.88909	1.71534	0.00436896	0.0461153
TRINITY_DN12855_c0_g1_i1	-4.89062	1.59027	0.00210261	0.0294094
TRINITY_DN21087_c0_g1_i19	-4.89233	1.65416	0.00310044	0.0373957
TRINITY_DN629_c0_g2_i2	-4.89546	1.61839	0.00248722	0.0326167
TRINITY_DN6405_c0_g1_i17	-4.89849	1.2737	0.000120121	0.00510009
TRINITY_DN4462_c0_g1_i5	-4.89935	1.56662	0.00176393	0.0264802
TRINITY_DN99_c1_g1_i7	-4.90263	1.4498	0.00072067	0.015028
TRINITY_DN17179_c0_g1_i1	-4.90298	1.73466	0.00470614	0.0481814
TRINITY_DN18653_c0_g1_i2	-4.90299	1.74606	0.0049845	0.0498552
TRINITY_DN7347_c0_g2_i3	-4.90349	1.58859	0.00202402	0.0287634
TRINITY_DN63049_c0_g2_i3	-4.90528	1.54602	0.00150954	0.0241
TRINITY_DN6152_c1_g1_i3	-4.9054	1.27685	0.000122134	0.00515286
TRINITY_DN268_c0_g1_i2	-4.91622	1.52394	0.00125538	0.0214759
TRINITY_DN32463_c0_g1_i2	-4.91623	1.35274	0.000278778	0.0081964
TRINITY_DN20628_c1_g1_i1	-4.91792	1.70306	0.00388081	0.0430245
TRINITY_DN3773_c1_g2_i1	-4.92367	1.56754	0.0016836	0.0257711
TRINITY_DN16590_c0_g2_i1	-4.92394	1.72854	0.00439116	0.0462434
TRINITY_DN2840_c0_g1_i1	-4.92471	1.56928	0.00169992	0.0259177
TRINITY_DN6786_c0_g3_i1	-4.92602	1.60685	0.00217206	0.0300295
TRINITY_DN25384_c0_g1_i1	-4.93006	1.70493	0.00383232	0.0426348
TRINITY_DN7030_c0_g1_i3	-4.93348	1.75052	0.00482802	0.0488404
TRINITY_DN5246_c0_g1_i13	-4.93424	1.57674	0.00175164	0.0263735
TRINITY_DN2059_c0_g1_i1	-4.93675	1.66894	0.0030963	0.0373769
TRINITY_DN4533_c0_g1_i2	-4.93797	1.51736	0.00113666	0.020205
TRINITY_DN8876_c0_g1_i1	-4.93839	1.57852	0.00175701	0.0264304
TRINITY_DN43405_c0_g2_i1	-4.93898	1.67344	0.00316347	0.0379047
TRINITY_DN19516_c1_g1_i1	-4.93946	1.75776	0.00495282	0.0496936
TRINITY_DN67507_c0_g1_i2	-4.94268	1.68964	0.00344136	0.0399438
TRINITY_DN49781_c0_g1_i12	-4.94347	1.7601	0.00497532	0.0498059
TRINITY_DN1895_c0_g2_i1	-4.94411	1.67211	0.00310846	0.0374293
TRINITY_DN7731_c0_g1_i1	-4.94471	1.60877	0.00211491	0.0295462
TRINITY_DN16625_c0_g1_i2	-4.94474	1.67438	0.00314523	0.0377402
TRINITY_DN16930_c3_g1_i1	-4.94565	1.7488	0.00468362	0.0480264
TRINITY_DN18394_c0_g3_i1	-4.9469	1.48923	0.000894439	0.0174167
TRINITY_DN961_c0_g1_i1	-4.94742	1.6124	0.00215233	0.0298499
TRINITY_DN4585_c2_g1_i1	-4.95387	1.72893	0.00416647	0.0447683
TRINITY_DN48162_c0_g1_i1	-4.9539	1.72843	0.00415521	0.0446884
TRINITY_DN917_c1_g2_i2	-4.95466	1.7081	0.00372357	0.0418434
TRINITY_DN8525_c0_g2_i1	-4.95641	1.73386	0.00425516	0.0453141
TRINITY_DN82134_c0_g1_i1	-4.95722	1.4936	0.000903519	0.0175295
TRINITY_DN8441_c0_g1_i1	-4.95894	1.59975	0.00193636	0.0280486
TRINITY_DN6260_c0_g1_i2	-4.96036	1.57708	0.00165931	0.0255042
TRINITY_DN981_c0_g2_i1	-4.96047	1.75069	0.00460501	0.0475304
TRINITY_DN22933_c1_g2_i8	-4.96109	1.37672	0.000313896	0.00883216
TRINITY_DN49933_c0_g1_i2	-4.96177	1.46285	0.000694197	0.0146786
TRINITY_DN597_c0_g3_i1	-4.9634	1.73588	0.00424577	0.0452964
TRINITY_DN4157_c0_g1_i1	-4.96345	1.63812	0.00244577	0.0322988
TRINITY_DN78868_c0_g1_i1	-4.96421	1.75738	0.00473139	0.0482856
TRINITY_DN26837_c2_g4_i1	-4.96493	1.32782	0.000184628	0.00650189
TRINITY_DN1765_c0_g1_i1	-4.96643	1.76096	0.00479795	0.0486699
TRINITY_DN15109_c0_g1_i1	-4.96667	1.60036	0.00191269	0.0278475
TRINITY_DN2207_c0_g2_i1	-4.96957	1.55613	0.00140536	0.0230073
TRINITY_DN2811_c0_g2_i1	-4.96986	1.68969	0.00326859	0.0387562
TRINITY_DN29598_c0_g1_i5	-4.97269	1.61118	0.00202615	0.0287742
TRINITY_DN597_c0_g2_i1	-4.97294	1.54598	0.00129676	0.0219
TRINITY_DN76511_c0_g1_i4	-4.97393	1.50617	0.000958735	0.0181956
TRINITY_DN81686_c0_g1_i1	-4.97404	1.61505	0.00207131	0.0291384
TRINITY_DN12678_c0_g1_i1	-4.97532	1.70069	0.00343938	0.0399366
TRINITY_DN3010_c1_g1_i1	-4.97571	1.61345	0.00204314	0.0289365
TRINITY_DN32431_c2_g1_i1	-4.97584	1.75648	0.00461354	0.0475909
TRINITY_DN32150_c0_g2_i1	-4.97854	1.58746	0.00171168	0.0259906
TRINITY_DN33162_c1_g1_i4	-4.97923	1.71392	0.00367055	0.0414739
TRINITY_DN29769_c1_g1_i1	-4.97952	1.7439	0.00429842	0.0456471
TRINITY_DN79763_c0_g1_i1	-4.98025	1.52886	0.00112401	0.0200419
TRINITY_DN61438_c0_g3_i1	-4.98113	1.56888	0.00149854	0.0239832
TRINITY_DN14209_c1_g2_i1	-4.98162	1.7429	0.00426008	0.0453583
TRINITY_DN9008_c0_g2_i1	-4.98168	1.65882	0.00267202	0.0340568
TRINITY_DN16742_c0_g1_i1	-4.98467	1.70283	0.0034194	0.039823
TRINITY_DN14785_c0_g3_i1	-4.98788	1.57866	0.00158006	0.0247669
TRINITY_DN19213_c1_g2_i1	-4.98913	1.40785	0.000394396	0.0102522
TRINITY_DN51208_c0_g1_i1	-4.99	1.55269	0.00131	0.0219896
TRINITY_DN1955_c8_g1_i2	-4.99018	1.61268	0.00197249	0.0283613
TRINITY_DN17618_c0_g1_i1	-4.99066	1.60862	0.00191926	0.027904
TRINITY_DN2251_c0_g1_i1	-4.99122	1.70605	0.00343802	0.0399366
TRINITY_DN36264_c0_g2_i1	-4.99268	1.65401	0.00254009	0.0330628
TRINITY_DN39968_c0_g1_i1	-4.99305	1.70192	0.00334871	0.0393348
TRINITY_DN20860_c0_g1_i1	-4.99351	1.64548	0.00240791	0.0319557
TRINITY_DN39175_c0_g1_i3	-4.99472	1.76954	0.00476351	0.0484471
TRINITY_DN17362_c2_g1_i15	-4.99656	1.74947	0.00428949	0.0455885
TRINITY_DN10529_c0_g1_i5	-4.99695	1.52627	0.00106055	0.01934
TRINITY_DN18505_c0_g1_i3	-4.99776	1.6829	0.00298053	0.0365009
TRINITY_DN2600_c0_g2_i4	-5.00062	1.56171	0.00136464	0.0225486
TRINITY_DN42991_c0_g1_i1	-5.00137	1.52955	0.00107611	0.0195075
TRINITY_DN75956_c0_g1_i2	-5.00138	1.40507	0.00037154	0.00987681
TRINITY_DN1007_c1_g2_i2	-5.00216	1.4285	0.000462346	0.0113441
TRINITY_DN9590_c0_g2_i2	-5.00226	1.73181	0.00387132	0.0429437
TRINITY_DN9844_c0_g1_i1	-5.00351	1.45377	0.000577947	0.0130911
TRINITY_DN3696_c0_g2_i1	-5.00389	1.70683	0.00337137	0.039507
TRINITY_DN5660_c1_g1_i11	-5.00413	1.64033	0.00228329	0.0309038
TRINITY_DN9382_c0_g1_i13	-5.00433	1.46495	0.000635405	0.0138813
TRINITY_DN3380_c1_g3_i1	-5.00461	1.65666	0.00252026	0.032883
TRINITY_DN27402_c0_g1_i1	-5.00492	1.74992	0.00423534	0.0452346
TRINITY_DN21842_c0_g1_i3	-5.0051	1.52481	0.00102913	0.0190038
TRINITY_DN47751_c0_g3_i1	-5.00725	1.63954	0.00225773	0.030692
TRINITY_DN1866_c0_g2_i1	-5.00758	1.74873	0.00418914	0.0449049
TRINITY_DN82340_c0_g1_i2	-5.01363	1.72215	0.00359976	0.0410259
TRINITY_DN71556_c0_g1_i1	-5.01916	1.67383	0.00271226	0.0344423
TRINITY_DN8281_c0_g1_i1	-5.0214	1.52083	0.000960873	0.0182145
TRINITY_DN84_c0_g1_i1	-5.02149	1.53583	0.00107714	0.0195075
TRINITY_DN70045_c0_g1_i1	-5.02291	1.64161	0.00221523	0.0303401
TRINITY_DN13109_c0_g1_i8	-5.02305	1.44877	0.000526064	0.012285
TRINITY_DN68004_c0_g1_i1	-5.02413	1.63837	0.00216552	0.0299775
TRINITY_DN2808_c2_g1_i1	-5.03113	1.71959	0.00343605	0.0399366
TRINITY_DN2854_c1_g3_i1	-5.03237	1.66354	0.00248558	0.0326061
TRINITY_DN1570_c0_g1_i8	-5.03248	1.71828	0.0034029	0.0397071
TRINITY_DN13590_c0_g1_i3	-5.03283	1.75314	0.00409496	0.0443006
TRINITY_DN7364_c0_g1_i1	-5.03555	1.73861	0.00377585	0.0421882
TRINITY_DN77241_c0_g1_i1	-5.03815	1.60967	0.00174852	0.0263602
TRINITY_DN24912_c1_g1_i1	-5.03869	1.57457	0.0013741	0.0226345
TRINITY_DN82284_c0_g1_i1	-5.03907	1.7484	0.00395017	0.0434156
TRINITY_DN45435_c0_g1_i1	-5.03966	1.63744	0.00208555	0.0292967
TRINITY_DN1134_c0_g1_i1	-5.04186	1.75564	0.00408126	0.0442177
TRINITY_DN22112_c1_g1_i1	-5.04483	1.66174	0.00239842	0.0319092
TRINITY_DN63304_c0_g1_i5	-5.04586	1.63336	0.00200663	0.0286343
TRINITY_DN1680_c0_g1_i1	-5.04981	1.45306	0.000510304	0.0120398
TRINITY_DN30926_c0_g1_i1	-5.05029	1.44348	0.00046757	0.0114197
TRINITY_DN1588_c0_g1_i1	-5.05049	1.76445	0.00420505	0.045026
TRINITY_DN69772_c0_g1_i3	-5.05056	1.4737	0.00061	0.0135259
TRINITY_DN7977_c0_g1_i1	-5.05342	1.6032	0.00162112	0.0251325
TRINITY_DN14865_c0_g4_i1	-5.05355	1.64947	0.00218585	0.030142
TRINITY_DN14785_c0_g2_i1	-5.05531	1.68535	0.00270372	0.0343586
TRINITY_DN3805_c0_g2_i1	-5.05553	1.44184	0.000454367	0.0112197
TRINITY_DN47466_c0_g1_i5	-5.05962	1.62307	0.00182513	0.0270064
TRINITY_DN14408_c1_g2_i1	-5.06255	1.57809	0.00133649	0.0222817
TRINITY_DN1765_c0_g4_i1	-5.06666	1.61446	0.00169927	0.0259177
TRINITY_DN15373_c0_g1_i1	-5.06727	1.79004	0.00464289	0.0477676
TRINITY_DN76265_c0_g1_i1	-5.06843	1.3906	0.000267625	0.00803692
TRINITY_DN82232_c0_g1_i1	-5.06956	1.65652	0.0022106	0.0303121
TRINITY_DN66811_c0_g1_i1	-5.06967	1.71476	0.00311155	0.0374357
TRINITY_DN3577_c0_g1_i1	-5.06991	1.66637	0.00234639	0.0314599
TRINITY_DN11074_c1_g1_i6	-5.07093	1.65148	0.00213675	0.029711
TRINITY_DN25446_c0_g1_i2	-5.07306	1.32098	0.000122837	0.00517047
TRINITY_DN11429_c0_g2_i1	-5.0737	1.67658	0.00247635	0.0325323
TRINITY_DN23652_c4_g2_i1	-5.07433	1.71434	0.00307701	0.0372227
TRINITY_DN3_c6_g1_i1	-5.07449	1.69917	0.00282232	0.0353193
TRINITY_DN44855_c1_g2_i7	-5.07471	1.79683	0.00473908	0.0483412
TRINITY_DN12262_c0_g2_i2	-5.07751	1.51508	0.000804326	0.0161782
TRINITY_DN20302_c0_g1_i1	-5.07981	1.62425	0.00176315	0.0264788
TRINITY_DN61438_c0_g1_i4	-5.08635	1.53809	0.000943259	0.0179907
TRINITY_DN1827_c0_g1_i1	-5.08844	1.77038	0.00405036	0.0439869
TRINITY_DN4657_c0_g1_i1	-5.0945	1.54091	0.000945807	0.0180158
TRINITY_DN104_c0_g1_i5	-5.0958	1.64279	0.00192269	0.0279261
TRINITY_DN4924_c0_g1_i2	-5.09666	1.81395	0.00495875	0.049708
TRINITY_DN626_c0_g1_i1	-5.10142	1.80371	0.00467971	0.0480264
TRINITY_DN1381_c16_g1_i1	-5.10458	1.78892	0.00432476	0.0458056
TRINITY_DN52530_c0_g1_i2	-5.111	1.59499	0.00135339	0.0224259
TRINITY_DN38855_c0_g2_i3	-5.11271	1.65185	0.00196726	0.0283332
TRINITY_DN1719_c1_g2_i1	-5.11335	1.57676	0.00118303	0.0207038
TRINITY_DN8234_c0_g1_i2	-5.11448	1.63453	0.00175387	0.0263901
TRINITY_DN29205_c0_g1_i1	-5.11577	1.37311	0.000194779	0.00674099
TRINITY_DN82572_c0_g1_i1	-5.11602	1.42419	0.000327871	0.00908303
TRINITY_DN8036_c0_g1_i1	-5.11638	1.65566	0.00199992	0.0286062
TRINITY_DN73353_c0_g1_i2	-5.1184	1.27418	5.89387e-05	0.00337402
TRINITY_DN11759_c0_g1_i3	-5.11988	1.56938	0.00110493	0.0198194
TRINITY_DN55856_c0_g1_i1	-5.12214	1.70262	0.00262642	0.0336954
TRINITY_DN25462_c2_g1_i1	-5.12218	1.79732	0.00437324	0.0461522
TRINITY_DN73170_c0_g1_i1	-5.12359	1.79822	0.00438213	0.0461711
TRINITY_DN517_c5_g1_i1	-5.12431	1.73018	0.00305916	0.0370882
TRINITY_DN8365_c1_g1_i2	-5.12584	1.68095	0.00229322	0.0310095
TRINITY_DN6102_c1_g2_i2	-5.12812	1.78354	0.00403702	0.0439065
TRINITY_DN3659_c1_g2_i1	-5.1372	1.51359	0.000688696	0.014615
TRINITY_DN73114_c0_g1_i1	-5.13893	1.57095	0.00107082	0.0194528
TRINITY_DN52296_c1_g1_i3	-5.13894	1.67484	0.00215265	0.0298499
TRINITY_DN6092_c0_g2_i2	-5.13932	1.49262	0.000574969	0.0130424
TRINITY_DN72760_c0_g1_i1	-5.14032	1.71578	0.00273634	0.034628
TRINITY_DN21107_c0_g1_i1	-5.14082	1.76031	0.00349581	0.0402761
TRINITY_DN37806_c0_g1_i2	-5.1435	1.52229	0.000728046	0.0151268
TRINITY_DN16532_c0_g1_i1	-5.14448	1.73232	0.0029809	0.0365009
TRINITY_DN8630_c0_g3_i2	-5.14461	1.55986	0.000973343	0.0183789
TRINITY_DN24682_c0_g1_i1	-5.1451	1.58438	0.0011647	0.0205487
TRINITY_DN13505_c0_g1_i1	-5.14611	1.74589	0.003203	0.038222
TRINITY_DN10905_c0_g2_i1	-5.147	1.57523	0.00108517	0.0195811
TRINITY_DN38416_c1_g2_i2	-5.14753	1.72329	0.00281691	0.0353012
TRINITY_DN67684_c0_g1_i1	-5.14774	1.82728	0.00484491	0.0489183
TRINITY_DN5482_c0_g3_i1	-5.14834	1.72326	0.00281217	0.0352898
TRINITY_DN18070_c0_g1_i7	-5.1499	1.63883	0.00167552	0.025686
TRINITY_DN7383_c0_g1_i7	-5.15198	1.6496	0.00178917	0.0266543
TRINITY_DN23442_c0_g3_i3	-5.1528	1.66373	0.00195395	0.0282006
TRINITY_DN10514_c0_g1_i4	-5.15718	1.58397	0.00113054	0.0201336
TRINITY_DN37116_c0_g2_i8	-5.15791	1.83058	0.00483786	0.048865
TRINITY_DN3844_c3_g3_i1	-5.16122	1.64449	0.00169817	0.0259177
TRINITY_DN597_c0_g1_i1	-5.1635	1.56157	0.000944319	0.0179992
TRINITY_DN19187_c0_g1_i1	-5.16629	1.76994	0.00351263	0.0404186
TRINITY_DN2928_c0_g1_i1	-5.16674	1.44684	0.000355561	0.00960249
TRINITY_DN12109_c2_g1_i1	-5.16682	1.62234	0.0014486	0.0234676
TRINITY_DN1007_c1_g7_i1	-5.16722	1.50829	0.000612793	0.0135694
TRINITY_DN593_c0_g2_i1	-5.16856	1.58649	0.00112257	0.0200402
TRINITY_DN4051_c0_g2_i1	-5.16979	1.80381	0.00415651	0.0446942
TRINITY_DN19646_c0_g2_i2	-5.16992	1.79581	0.00399091	0.0436504
TRINITY_DN36344_c0_g1_i3	-5.17027	1.6295	0.00150912	0.0240998
TRINITY_DN20579_c0_g1_i1	-5.1705	1.74394	0.00302842	0.0368441
TRINITY_DN3902_c0_g3_i1	-5.17103	1.79482	0.00396313	0.0434765
TRINITY_DN9080_c0_g1_i1	-5.17216	1.73181	0.00282137	0.0353193
TRINITY_DN19531_c1_g1_i2	-5.17271	1.80671	0.00419589	0.0449443
TRINITY_DN562_c0_g1_i6	-5.17287	1.82485	0.00458705	0.0474877
TRINITY_DN67441_c0_g1_i1	-5.17348	1.62654	0.00146936	0.0236453
TRINITY_DN13667_c0_g2_i1	-5.1735	1.59444	0.00117567	0.0206181
TRINITY_DN3844_c1_g1_i20	-5.1766	1.80027	0.00403435	0.0439065
TRINITY_DN3380_c0_g5_i1	-5.17839	1.78383	0.00369647	0.0416575
TRINITY_DN45757_c1_g2_i4	-5.17918	1.19425	1.44592e-05	0.00155861
TRINITY_DN1113_c0_g3_i1	-5.17963	1.71897	0.00258501	0.0333437
TRINITY_DN58128_c0_g2_i1	-5.18003	1.71258	0.00248888	0.0326311
TRINITY_DN16303_c0_g1_i1	-5.18009	1.6458	0.00164696	0.025361
TRINITY_DN824_c0_g2_i1	-5.18009	1.36501	0.000147702	0.00573124
TRINITY_DN37403_c0_g1_i5	-5.18159	1.64583	0.00164213	0.0253199
TRINITY_DN9458_c0_g1_i2	-5.183	1.82488	0.00450872	0.0470053
TRINITY_DN24738_c3_g1_i7	-5.18305	1.52311	0.000666645	0.0143392
TRINITY_DN73272_c0_g1_i1	-5.18488	1.71587	0.00251339	0.0328423
TRINITY_DN73717_c0_g1_i1	-5.18513	1.7963	0.00389474	0.0430811
TRINITY_DN18518_c0_g1_i2	-5.18808	1.82948	0.00457074	0.0473998
TRINITY_DN25469_c0_g1_i1	-5.19085	1.70102	0.00227621	0.0308408
TRINITY_DN20823_c2_g1_i4	-5.19353	1.72471	0.0026017	0.0334809
TRINITY_DN27433_c0_g1_i7	-5.19367	1.81044	0.00412123	0.0444937
TRINITY_DN37713_c1_g2_i1	-5.19405	1.67052	0.00187564	0.0274537
TRINITY_DN69333_c0_g1_i1	-5.19711	1.82455	0.00439351	0.0462495
TRINITY_DN74969_c0_g1_i1	-5.19716	1.71047	0.00237802	0.0317362
TRINITY_DN70793_c0_g1_i1	-5.19744	1.72349	0.00256427	0.0331668
TRINITY_DN28438_c0_g1_i5	-5.19881	1.82244	0.00433552	0.0458615
TRINITY_DN13405_c0_g1_i1	-5.19891	1.75458	0.00304603	0.0369892
TRINITY_DN14240_c1_g1_i4	-5.19907	1.61853	0.00131712	0.0220371
TRINITY_DN22815_c0_g2_i1	-5.20074	1.75624	0.00306342	0.0371081
TRINITY_DN13161_c0_g2_i1	-5.20174	1.7917	0.00369327	0.0416312
TRINITY_DN295_c0_g2_i1	-5.20404	1.73146	0.0026507	0.0339118
TRINITY_DN18150_c0_g1_i1	-5.20437	1.8276	0.00440426	0.0463127
TRINITY_DN2844_c0_g4_i1	-5.20449	1.11574	3.09221e-06	0.000602479
TRINITY_DN27353_c0_g1_i2	-5.2058	1.77287	0.00332077	0.039111
TRINITY_DN1523_c0_g3_i3	-5.20664	1.44963	0.000328524	0.00908758
TRINITY_DN27213_c0_g1_i2	-5.20743	1.69008	0.00206185	0.0290473
TRINITY_DN1134_c0_g1_i2	-5.20753	1.50815	0.00055456	0.0127069
TRINITY_DN15146_c0_g2_i1	-5.21137	1.49942	0.000509721	0.0120377
TRINITY_DN2196_c0_g1_i1	-5.21322	1.37138	0.000143862	0.00565098
TRINITY_DN1117_c0_g2_i5	-5.21324	1.81858	0.00414838	0.0446476
TRINITY_DN34740_c0_g1_i1	-5.21447	1.68265	0.00194203	0.0280929
TRINITY_DN2275_c1_g1_i3	-5.21485	1.81829	0.00413079	0.044531
TRINITY_DN34750_c0_g1_i2	-5.21506	1.72914	0.00256138	0.0331514
TRINITY_DN3895_c5_g1_i1	-5.21661	1.55318	0.000783215	0.0158818
TRINITY_DN1828_c0_g1_i1	-5.21669	1.43316	0.00027264	0.00811366
TRINITY_DN16145_c0_g1_i1	-5.21741	1.50559	0.000529513	0.0123263
TRINITY_DN42868_c0_g1_i2	-5.21914	1.55717	0.000803212	0.0161669
TRINITY_DN695_c0_g1_i1	-5.21965	1.66647	0.00173525	0.0262498
TRINITY_DN26098_c1_g1_i2	-5.22005	1.78683	0.00348448	0.0402201
TRINITY_DN14258_c2_g3_i1	-5.22134	1.68315	0.0019214	0.0279261
TRINITY_DN1876_c2_g1_i1	-5.22263	1.63066	0.00136108	0.0225086
TRINITY_DN72848_c0_g1_i5	-5.22274	1.5979	0.00108121	0.0195409
TRINITY_DN30424_c0_g2_i3	-5.22421	1.84912	0.00472448	0.0482848
TRINITY_DN35626_c0_g4_i1	-5.22463	1.75877	0.00297202	0.0364684
TRINITY_DN29496_c0_g1_i2	-5.22516	1.81191	0.00392922	0.0432912
TRINITY_DN48922_c0_g2_i4	-5.2256	1.82455	0.00418274	0.0448773
TRINITY_DN403_c0_g1_i3	-5.22578	1.65485	0.00158935	0.0248197
TRINITY_DN16730_c1_g2_i1	-5.22713	1.71544	0.00231047	0.0311555
TRINITY_DN2808_c0_g2_i1	-5.22731	1.58563	0.00097834	0.0184318
TRINITY_DN18854_c1_g1_i1	-5.2303	1.36531	0.000127698	0.00530267
TRINITY_DN37713_c0_g1_i1	-5.23222	1.69623	0.00203815	0.0288872
TRINITY_DN1222_c7_g1_i1	-5.23627	1.60831	0.00113087	0.0201336
TRINITY_DN44389_c0_g2_i2	-5.23663	1.62819	0.0012989	0.0219115
TRINITY_DN32886_c0_g1_i1	-5.23711	1.8607	0.00488396	0.0491517
TRINITY_DN29513_c0_g2_i3	-5.23744	1.24055	2.42289e-05	0.00201541
TRINITY_DN40501_c0_g1_i1	-5.23846	1.75278	0.00280208	0.035209
TRINITY_DN17595_c0_g1_i1	-5.23886	1.84114	0.00443496	0.046552
TRINITY_DN43919_c0_g1_i5	-5.24012	1.62512	0.00126212	0.0215597
TRINITY_DN66925_c0_g1_i1	-5.24041	1.64404	0.00143503	0.0233105
TRINITY_DN7108_c0_g1_i1	-5.242	1.30919	6.22806e-05	0.00348201
TRINITY_DN31212_c1_g1_i11	-5.24211	1.74643	0.00268558	0.0341776
TRINITY_DN31555_c0_g1_i1	-5.24379	1.58643	0.000948379	0.0180531
TRINITY_DN126_c0_g2_i2	-5.24474	1.70857	0.00214301	0.0297755
TRINITY_DN21472_c0_g1_i2	-5.24569	1.63174	0.00130546	0.0219482
TRINITY_DN7340_c0_g1_i1	-5.24767	1.85129	0.00458826	0.0474877
TRINITY_DN21068_c0_g1_i1	-5.24778	1.84552	0.00446188	0.0467007
TRINITY_DN17453_c0_g1_i3	-5.24825	1.71966	0.0022739	0.0308337
TRINITY_DN47131_c0_g1_i1	-5.24863	1.77515	0.00310933	0.0374321
TRINITY_DN30358_c0_g1_i6	-5.25025	1.61974	0.00118941	0.0207905
TRINITY_DN48637_c0_g1_i4	-5.25118	1.68059	0.00178044	0.0265783
TRINITY_DN3252_c0_g1_i1	-5.25405	1.74012	0.00253304	0.0330061
TRINITY_DN812_c0_g2_i1	-5.25619	1.65921	0.00153552	0.0242962
TRINITY_DN9986_c0_g1_i2	-5.25772	1.75747	0.00277479	0.0349786
TRINITY_DN27607_c0_g1_i2	-5.2604	1.77666	0.00306801	0.0371407
TRINITY_DN66822_c0_g1_i2	-5.26054	1.72553	0.00229868	0.0310691
TRINITY_DN36340_c0_g1_i2	-5.26197	1.78328	0.00317034	0.0379575
TRINITY_DN9850_c0_g1_i1	-5.26299	1.69398	0.00189073	0.0275645
TRINITY_DN5579_c0_g1_i1	-5.26357	1.59602	0.000973964	0.0183789
TRINITY_DN56157_c0_g1_i13	-5.26465	1.65599	0.00147704	0.0237169
TRINITY_DN79390_c0_g1_i1	-5.26486	1.68497	0.00178044	0.0265783
TRINITY_DN5731_c0_g2_i1	-5.26533	1.37885	0.000134199	0.00545803
TRINITY_DN3616_c0_g2_i1	-5.26571	1.68745	0.00180533	0.026854
TRINITY_DN67579_c0_g1_i1	-5.2669	1.68292	0.00175035	0.0263709
TRINITY_DN36982_c0_g1_i2	-5.26829	1.50874	0.000479678	0.0115707
TRINITY_DN49747_c1_g1_i18	-5.26973	1.49988	0.000442365	0.0110156
TRINITY_DN376_c0_g2_i1	-5.27041	1.77634	0.0030071	0.0366734
TRINITY_DN55263_c0_g1_i2	-5.27261	1.69532	0.0018703	0.027403
TRINITY_DN4188_c1_g1_i2	-5.27403	1.74886	0.00256399	0.0331668
TRINITY_DN41276_c0_g1_i2	-5.27452	1.75492	0.002651	0.0339118
TRINITY_DN43383_c0_g3_i1	-5.27755	1.60959	0.00104244	0.0191749
TRINITY_DN16909_c2_g1_i1	-5.27782	1.7351	0.00235169	0.0314957
TRINITY_DN11519_c0_g2_i3	-5.27804	1.83027	0.00392974	0.0432912
TRINITY_DN7896_c0_g1_i1	-5.27831	1.84368	0.00419754	0.0449538
TRINITY_DN6336_c5_g1_i1	-5.27846	1.58729	0.000882719	0.0172543
TRINITY_DN2804_c0_g2_i3	-5.27852	1.70087	0.00191299	0.0278475
TRINITY_DN70041_c0_g1_i1	-5.27957	1.55317	0.000675787	0.0144422
TRINITY_DN73341_c0_g1_i1	-5.28148	1.67867	0.00165389	0.025441
TRINITY_DN15559_c0_g1_i3	-5.2843	1.66592	0.00151394	0.0241308
TRINITY_DN67103_c0_g1_i1	-5.28506	1.8615	0.00452363	0.0470445
TRINITY_DN21135_c2_g1_i1	-5.28539	1.73741	0.00234927	0.0314769
TRINITY_DN159_c2_g1_i2	-5.28578	1.35583	9.67715e-05	0.0045036
TRINITY_DN47033_c0_g1_i5	-5.28686	1.80509	0.00340202	0.0397071
TRINITY_DN19992_c0_g1_i1	-5.28757	1.87343	0.00476651	0.0484557
TRINITY_DN50140_c0_g2_i1	-5.2896	1.54645	0.000625109	0.0137435
TRINITY_DN20203_c0_g1_i8	-5.29029	1.54968	0.000640652	0.013954
TRINITY_DN16561_c0_g1_i1	-5.29242	1.83325	0.00389057	0.0430675
TRINITY_DN49849_c0_g2_i7	-5.29294	1.7369	0.00230866	0.0311393
TRINITY_DN17715_c0_g1_i1	-5.29384	1.72784	0.00218513	0.0301391
TRINITY_DN9345_c0_g2_i1	-5.29447	1.61874	0.00107268	0.0194583
TRINITY_DN26464_c3_g1_i3	-5.29499	1.64979	0.00132965	0.0222006
TRINITY_DN14453_c0_g1_i1	-5.29765	1.80267	0.00329502	0.0389591
TRINITY_DN35977_c0_g1_i1	-5.29836	1.63671	0.00120712	0.0209502
TRINITY_DN15167_c1_g2_i1	-5.29971	1.72991	0.00218703	0.0301511
TRINITY_DN27389_c1_g1_i7	-5.30026	1.62541	0.00111069	0.019877
TRINITY_DN1432_c0_g1_i2	-5.3028	1.67672	0.00156363	0.0246082
TRINITY_DN4191_c0_g3_i1	-5.3028	1.84232	0.00399789	0.0437024
TRINITY_DN12855_c0_g1_i10	-5.30347	1.49128	0.000376096	0.00995762
TRINITY_DN9201_c0_g1_i1	-5.30465	1.72215	0.00206826	0.0291026
TRINITY_DN2207_c0_g3_i1	-5.3052	1.79918	0.00319137	0.0381327
TRINITY_DN24682_c1_g2_i1	-5.30622	1.50015	0.000404497	0.0103949
TRINITY_DN21944_c1_g1_i1	-5.30724	1.468	0.00030001	0.00855386
TRINITY_DN30188_c1_g1_i1	-5.30751	1.87406	0.00462435	0.0476565
TRINITY_DN23628_c0_g1_i4	-5.30918	1.66943	0.00147151	0.023667
TRINITY_DN18350_c0_g1_i6	-5.30969	1.61919	0.0010409	0.0191607
TRINITY_DN11017_c0_g1_i4	-5.31127	1.69702	0.00174941	0.0263636
TRINITY_DN16445_c0_g1_i1	-5.31148	1.66385	0.00141152	0.0230687
TRINITY_DN27282_c0_g1_i12	-5.31372	1.69963	0.00176965	0.0265245
TRINITY_DN76459_c0_g1_i1	-5.31482	1.37195	0.000107104	0.00473387
TRINITY_DN25514_c2_g1_i7	-5.31592	1.66741	0.00143195	0.0232734
TRINITY_DN2579_c0_g1_i2	-5.31592	1.74444	0.00230865	0.0311393
TRINITY_DN5487_c0_g2_i1	-5.31593	1.59952	0.000889115	0.0173477
TRINITY_DN28767_c0_g2_i2	-5.31615	1.87628	0.00460638	0.0475304
TRINITY_DN6089_c0_g1_i1	-5.31712	1.79706	0.00308858	0.0373127
TRINITY_DN37521_c2_g1_i1	-5.31911	1.72885	0.00209317	0.0293545
TRINITY_DN15636_c0_g1_i1	-5.32039	1.75683	0.00245854	0.0324147
TRINITY_DN11703_c0_g1_i7	-5.3219	1.786	0.00288446	0.0357731
TRINITY_DN6919_c0_g1_i3	-5.32194	1.6132	0.000970326	0.0183457
TRINITY_DN6455_c1_g2_i1	-5.32224	1.42942	0.000196596	0.00677585
TRINITY_DN34325_c0_g1_i1	-5.32604	1.61451	0.000970832	0.0183493
TRINITY_DN37116_c0_g2_i5	-5.32607	1.74832	0.00231605	0.031203
TRINITY_DN19512_c0_g1_i1	-5.32912	1.82463	0.00349285	0.0402702
TRINITY_DN36978_c0_g2_i2	-5.33007	1.7648	0.00252592	0.0329398
TRINITY_DN5199_c0_g2_i2	-5.33025	1.59014	0.000802141	0.0161509
TRINITY_DN8846_c0_g1_i22	-5.3325	1.78	0.0027373	0.0346327
TRINITY_DN4481_c0_g1_i3	-5.3326	1.78304	0.00278313	0.035016
TRINITY_DN19167_c2_g2_i1	-5.33356	1.82038	0.00339046	0.0396357
TRINITY_DN3504_c0_g2_i1	-5.33396	1.67537	0.00145376	0.0234726
TRINITY_DN20628_c0_g1_i6	-5.33423	1.57248	0.000693208	0.0146736
TRINITY_DN64885_c0_g1_i1	-5.33472	1.75752	0.0024025	0.0319416
TRINITY_DN11647_c0_g2_i2	-5.33713	1.66525	0.00135062	0.022413
TRINITY_DN6132_c0_g3_i1	-5.33903	1.43521	0.000199195	0.0068159
TRINITY_DN5658_c2_g1_i1	-5.33976	1.61402	0.00093841	0.0179531
TRINITY_DN11945_c0_g1_i1	-5.3398	1.69215	0.00160155	0.0249238
TRINITY_DN25160_c0_g1_i1	-5.34175	1.79215	0.00287657	0.0357084
TRINITY_DN76082_c0_g1_i1	-5.34304	1.72947	0.00200553	0.0286325
TRINITY_DN80724_c0_g1_i1	-5.34408	1.72529	0.00195157	0.0281919
TRINITY_DN27952_c0_g1_i3	-5.34445	1.7719	0.00255944	0.0331482
TRINITY_DN29002_c0_g1_i3	-5.3451	1.71117	0.00178621	0.0266232
TRINITY_DN5802_c0_g1_i12	-5.34664	1.31745	4.94249e-05	0.0030346
TRINITY_DN39686_c0_g1_i1	-5.34792	1.63359	0.00106142	0.0193439
TRINITY_DN11437_c0_g1_i1	-5.34938	1.51392	0.000410136	0.0104736
TRINITY_DN70099_c0_g1_i2	-5.35098	1.8531	0.00388204	0.04303
TRINITY_DN1234_c0_g1_i1	-5.35107	1.34107	6.60324e-05	0.0036098
TRINITY_DN30327_c0_g1_i3	-5.3527	1.70889	0.00173457	0.026248
TRINITY_DN77222_c0_g1_i1	-5.35333	1.57858	0.000695773	0.0146834
TRINITY_DN63461_c0_g1_i6	-5.35342	1.61686	0.000929675	0.0178595
TRINITY_DN24844_c0_g1_i3	-5.35377	1.82838	0.00340991	0.039744
TRINITY_DN10323_c5_g1_i1	-5.35425	1.51687	0.000415873	0.0105667
TRINITY_DN999_c2_g1_i3	-5.35462	1.46776	0.000264133	0.00797736
TRINITY_DN4555_c0_g2_i1	-5.35894	1.69158	0.0015349	0.024293
TRINITY_DN55720_c3_g1_i6	-5.36045	1.83504	0.00348732	0.0402382
TRINITY_DN2148_c1_g1_i1	-5.36138	1.74686	0.00214671	0.029794
TRINITY_DN31211_c0_g1_i1	-5.36495	1.6833	0.00143672	0.0233251
TRINITY_DN3935_c0_g1_i4	-5.36706	1.77856	0.00254748	0.0330767
TRINITY_DN15857_c1_g2_i1	-5.36912	1.89412	0.00458788	0.0474877
TRINITY_DN74018_c0_g1_i1	-5.36984	1.61078	0.000856986	0.0168895
TRINITY_DN28388_c0_g1_i4	-5.36993	1.66585	0.00126617	0.0215975
TRINITY_DN70316_c0_g1_i1	-5.371	1.83631	0.00344587	0.0399643
TRINITY_DN1587_c0_g2_i1	-5.37317	1.70317	0.00160602	0.0249667
TRINITY_DN5852_c0_g3_i1	-5.37433	1.75784	0.00223305	0.0304604
TRINITY_DN6614_c0_g1_i1	-5.37498	1.71349	0.00170764	0.0259906
TRINITY_DN44582_c0_g1_i6	-5.37846	1.85904	0.0038141	0.0425183
TRINITY_DN2115_c5_g1_i1	-5.37857	1.75346	0.00215922	0.0299171
TRINITY_DN4945_c0_g3_i2	-5.38051	1.86599	0.00393335	0.043312
TRINITY_DN11562_c0_g1_i1	-5.38113	1.54683	0.000503636	0.0119277
TRINITY_DN16791_c0_g1_i1	-5.38142	1.72216	0.00177924	0.0265783
TRINITY_DN17345_c0_g1_i4	-5.38212	1.83553	0.00336577	0.0394573
TRINITY_DN76889_c0_g1_i2	-5.38335	1.8257	0.00319161	0.0381327
TRINITY_DN73655_c0_g1_i1	-5.38346	1.8911	0.00441699	0.0463967
TRINITY_DN20553_c0_g1_i1	-5.38382	1.70514	0.00159177	0.0248481
TRINITY_DN73865_c0_g1_i3	-5.38624	1.77006	0.0023425	0.0314437
TRINITY_DN46620_c0_g2_i2	-5.38664	1.75348	0.00212643	0.0296224
TRINITY_DN1866_c0_g1_i1	-5.38694	1.62883	0.000942162	0.0179826
TRINITY_DN55631_c0_g1_i7	-5.38744	1.55871	0.000547536	0.0125759
TRINITY_DN11519_c0_g1_i4	-5.38811	1.5249	0.000410241	0.0104736
TRINITY_DN398_c0_g1_i1	-5.38949	1.68181	0.0013526	0.0224191
TRINITY_DN21711_c0_g1_i2	-5.38953	1.74089	0.00196248	0.0282909
TRINITY_DN5126_c0_g1_i1	-5.38968	1.64136	0.00102467	0.0189607
TRINITY_DN13331_c0_g1_i3	-5.39138	1.45537	0.000211833	0.00703214
TRINITY_DN31135_c0_g1_i1	-5.39178	1.5141	0.000369372	0.00984634
TRINITY_DN18600_c1_g1_i1	-5.39236	1.76653	0.00226928	0.0307932
TRINITY_DN34883_c0_g1_i1	-5.39255	1.6543	0.00111527	0.0199408
TRINITY_DN31006_c0_g1_i2	-5.39332	1.69138	0.00142912	0.0232403
TRINITY_DN29677_c2_g1_i1	-5.39603	1.35246	6.61313e-05	0.0036098
TRINITY_DN9489_c0_g1_i22	-5.39706	1.78314	0.00247225	0.0325088
TRINITY_DN8031_c0_g2_i2	-5.39719	1.86833	0.00386738	0.042908
TRINITY_DN4974_c0_g1_i16	-5.39734	1.7874	0.00253066	0.032987
TRINITY_DN26070_c1_g1_i5	-5.39831	1.84805	0.00348816	0.0402399
TRINITY_DN338_c0_g1_i11	-5.40014	1.81088	0.0028632	0.0356225
TRINITY_DN1570_c0_g1_i1	-5.40024	1.79886	0.00268183	0.0341447
TRINITY_DN77122_c0_g1_i1	-5.40315	1.77497	0.00233387	0.0313782
TRINITY_DN18686_c1_g2_i1	-5.40329	1.80635	0.00277806	0.034995
TRINITY_DN45406_c0_g1_i1	-5.40385	1.91939	0.0048717	0.0490821
TRINITY_DN20213_c0_g1_i5	-5.40388	1.73918	0.00188907	0.0275584
TRINITY_DN21442_c0_g1_i1	-5.40431	1.74817	0.00199212	0.0285385
TRINITY_DN18559_c0_g2_i1	-5.40445	1.58942	0.000673187	0.0144112
TRINITY_DN64142_c0_g2_i2	-5.40553	1.80371	0.00272739	0.0345755
TRINITY_DN3035_c0_g1_i2	-5.40622	1.44673	0.000186336	0.00654153
TRINITY_DN7150_c0_g1_i40	-5.4078	1.35903	6.91577e-05	0.0037107
TRINITY_DN9705_c1_g1_i1	-5.40862	1.82151	0.00298468	0.0365124
TRINITY_DN68457_c0_g1_i1	-5.40885	1.71176	0.00157865	0.024753
TRINITY_DN9381_c0_g1_i2	-5.40957	1.8893	0.00419299	0.044937
TRINITY_DN17205_c0_g2_i1	-5.40979	1.84548	0.00337475	0.0395322
TRINITY_DN28057_c0_g1_i1	-5.41021	1.65244	0.00106012	0.0193383
TRINITY_DN79325_c0_g1_i1	-5.41042	1.76066	0.00211958	0.0295773
TRINITY_DN26181_c0_g1_i2	-5.41245	1.79008	0.00249798	0.0327138
TRINITY_DN2055_c3_g1_i2	-5.41399	1.81451	0.0028477	0.0354779
TRINITY_DN78857_c0_g1_i1	-5.41563	1.91396	0.00466156	0.0478756
TRINITY_DN32893_c1_g1_i5	-5.41678	1.80531	0.00269567	0.0342836
TRINITY_DN26070_c0_g2_i1	-5.41713	1.91878	0.00475446	0.0484109
TRINITY_DN70963_c0_g1_i2	-5.41823	1.70901	0.00152238	0.0241863
TRINITY_DN6379_c1_g1_i1	-5.41967	1.67451	0.00120974	0.0209707
TRINITY_DN30356_c0_g1_i2	-5.4214	1.86417	0.00363503	0.04122
TRINITY_DN962_c0_g1_i1	-5.42171	1.77489	0.00225309	0.0306437
TRINITY_DN14408_c1_g2_i2	-5.42192	1.50833	0.00032484	0.00902466
TRINITY_DN17385_c0_g1_i4	-5.42575	1.67851	0.0012272	0.0211381
TRINITY_DN43312_c0_g1_i2	-5.42596	1.74834	0.00191247	0.0278475
TRINITY_DN16951_c2_g1_i1	-5.42967	1.70771	0.00147525	0.0237071
TRINITY_DN14344_c0_g1_i1	-5.43136	1.81556	0.00277557	0.0349809
TRINITY_DN70136_c0_g1_i1	-5.43189	1.86771	0.00363381	0.04122
TRINITY_DN75916_c0_g1_i1	-5.43213	1.91297	0.00451655	0.0470204
TRINITY_DN28494_c0_g1_i7	-5.43306	1.43139	0.000147256	0.0057291
TRINITY_DN24431_c2_g3_i1	-5.43481	1.90508	0.00433373	0.0458508
TRINITY_DN30323_c0_g1_i1	-5.4353	1.88281	0.00389181	0.0430703
TRINITY_DN25942_c1_g1_i6	-5.43764	1.68816	0.00127725	0.0217296
TRINITY_DN1556_c0_g3_i1	-5.43781	1.87383	0.00370822	0.0417364
TRINITY_DN1035_c5_g1_i1	-5.43822	1.92804	0.00479357	0.048643
TRINITY_DN76427_c0_g1_i1	-5.43978	1.77597	0.0021914	0.0301972
TRINITY_DN76033_c0_g1_i1	-5.43991	1.52157	0.000349956	0.0095105
TRINITY_DN19459_c0_g1_i9	-5.44888	1.93529	0.00486968	0.0490821
TRINITY_DN21141_c0_g1_i1	-5.45034	1.45531	0.000180299	0.00641412
TRINITY_DN22281_c0_g1_i1	-5.45039	1.74244	0.00175987	0.0264463
TRINITY_DN3163_c0_g1_i2	-5.45067	1.65378	0.000981128	0.0184606
TRINITY_DN4533_c0_g1_i5	-5.45072	1.77345	0.00211551	0.0295475
TRINITY_DN18741_c0_g1_i6	-5.4526	1.83289	0.00293114	0.0361713
TRINITY_DN6653_c0_g1_i1	-5.45272	1.76977	0.00206287	0.0290478
TRINITY_DN44880_c0_g1_i10	-5.45283	1.78681	0.00227539	0.0308408
TRINITY_DN23987_c1_g1_i4	-5.45651	1.87413	0.00359719	0.0410052
TRINITY_DN7108_c0_g1_i6	-5.45667	1.44956	0.00016697	0.00611166
TRINITY_DN14142_c0_g1_i5	-5.45705	1.89291	0.00394039	0.0433488
TRINITY_DN3538_c0_g3_i1	-5.45712	1.73244	0.00163291	0.0252111
TRINITY_DN610_c1_g1_i1	-5.45735	1.65743	0.000992432	0.0185838
TRINITY_DN6107_c0_g1_i2	-5.45872	1.78689	0.00225153	0.0306413
TRINITY_DN3997_c0_g1_i2	-5.4593	1.84494	0.00308571	0.0372856
TRINITY_DN60380_c0_g1_i5	-5.4601	1.51855	0.000323627	0.00900246
TRINITY_DN23295_c0_g1_i3	-5.46046	1.93672	0.00481091	0.0487598
TRINITY_DN64949_c0_g1_i9	-5.46079	1.89584	0.00397152	0.0435304
TRINITY_DN59228_c0_g2_i9	-5.4612	1.76214	0.0019406	0.0280861
TRINITY_DN79971_c0_g1_i1	-5.4616	1.87016	0.00349597	0.0402761
TRINITY_DN70348_c0_g1_i1	-5.46186	1.92398	0.00452794	0.0470642
TRINITY_DN1877_c0_g2_i1	-5.4621	1.93296	0.00471678	0.0482358
TRINITY_DN70564_c0_g1_i1	-5.46656	1.81293	0.00256717	0.033197
TRINITY_DN55881_c0_g1_i1	-5.46767	1.6713	0.00106975	0.0194474
TRINITY_DN25571_c3_g1_i3	-5.46768	1.92543	0.00451536	0.0470204
TRINITY_DN6217_c0_g2_i2	-5.47103	1.94311	0.00486861	0.0490814
TRINITY_DN40040_c0_g1_i1	-5.47148	1.54077	0.000383578	0.0100801
TRINITY_DN74850_c0_g1_i1	-5.47161	1.68406	0.00115786	0.0204712
TRINITY_DN53714_c3_g2_i1	-5.47244	1.8918	0.00381932	0.0425603
TRINITY_DN29415_c0_g1_i1	-5.47266	1.7727	0.00202056	0.0287368
TRINITY_DN8464_c0_g2_i2	-5.47533	1.40285	9.50023e-05	0.00444439
TRINITY_DN562_c0_g1_i2	-5.47534	1.84404	0.00298568	0.0365124
TRINITY_DN17570_c1_g1_i1	-5.47551	1.83618	0.00286357	0.0356225
TRINITY_DN2078_c0_g1_i1	-5.4757	1.80217	0.00237837	0.0317362
TRINITY_DN3902_c0_g1_i3	-5.47771	1.33095	3.86108e-05	0.00265215
TRINITY_DN10047_c0_g2_i2	-5.47848	1.67045	0.00103941	0.0191393
TRINITY_DN74491_c0_g1_i1	-5.47904	1.74026	0.00164166	0.0253194
TRINITY_DN32710_c0_g1_i1	-5.48154	1.89885	0.00389229	0.0430703
TRINITY_DN38869_c2_g1_i1	-5.48385	1.81281	0.00248586	0.0326061
TRINITY_DN7520_c0_g1_i1	-5.48461	1.43154	0.00012749	0.0052978
TRINITY_DN2251_c0_g2_i1	-5.48539	1.81033	0.0024451	0.0322988
TRINITY_DN35915_c0_g1_i1	-5.48609	1.91226	0.004119	0.0444915
TRINITY_DN593_c0_g1_i1	-5.49024	1.79672	0.0022453	0.0305661
TRINITY_DN25613_c0_g1_i3	-5.4903	1.69222	0.00117679	0.0206211
TRINITY_DN35683_c0_g1_i17	-5.4904	1.69079	0.00116531	0.0205502
TRINITY_DN37894_c0_g2_i3	-5.49095	1.74318	0.00163292	0.0252111
TRINITY_DN52524_c0_g1_i2	-5.4911	1.70592	0.00128707	0.0218269
TRINITY_DN8097_c0_g1_i3	-5.49174	1.76029	0.00180974	0.0268719
TRINITY_DN20624_c0_g1_i1	-5.49269	1.75492	0.00174874	0.0263602
TRINITY_DN7115_c0_g3_i1	-5.4935	1.70519	0.00127458	0.0216968
TRINITY_DN63458_c0_g1_i1	-5.4943	1.85957	0.00313075	0.0376108
TRINITY_DN14243_c1_g1_i6	-5.49497	1.752	0.00171041	0.0259906
TRINITY_DN14785_c0_g1_i4	-5.49573	1.68049	0.00107429	0.0194815
TRINITY_DN2115_c5_g3_i1	-5.49588	1.82782	0.00264023	0.0338282
TRINITY_DN35227_c2_g1_i2	-5.49611	1.73509	0.00153688	0.0243052
TRINITY_DN659_c1_g1_i2	-5.49704	1.83442	0.00272997	0.0345858
TRINITY_DN6633_c0_g1_i6	-5.49709	1.67832	0.00105531	0.0192966
TRINITY_DN23035_c0_g1_i7	-5.49774	1.77895	0.00199857	0.0286062
TRINITY_DN61765_c2_g1_i1	-5.49924	1.54142	0.000360217	0.00968602
TRINITY_DN33199_c0_g1_i7	-5.50042	1.94111	0.00460203	0.0475304
TRINITY_DN7752_c0_g1_i1	-5.50075	1.92521	0.00427377	0.0454656
TRINITY_DN19767_c1_g1_i1	-5.50106	1.71488	0.00133731	0.0222854
TRINITY_DN28687_c0_g1_i1	-5.50196	1.73552	0.00152328	0.0241875
TRINITY_DN44677_c1_g1_i1	-5.50449	1.90665	0.00388935	0.0430675
TRINITY_DN1555_c0_g2_i1	-5.50491	1.82419	0.00254674	0.0330767
TRINITY_DN3952_c0_g1_i3	-5.5052	1.57127	0.00045892	0.0112932
TRINITY_DN56550_c0_g1_i1	-5.50536	1.94717	0.00469334	0.0481008
TRINITY_DN19996_c0_g2_i1	-5.50544	1.63632	0.000766744	0.0156479
TRINITY_DN16117_c0_g1_i1	-5.50633	1.45953	0.000161504	0.00602764
TRINITY_DN33791_c0_g4_i1	-5.50711	1.76261	0.00178163	0.0265843
TRINITY_DN51906_c0_g1_i3	-5.5073	1.94374	0.00460622	0.0475304
TRINITY_DN45935_c0_g2_i3	-5.50766	1.56314	0.000425967	0.010744
TRINITY_DN390_c1_g1_i1	-5.50781	1.57363	0.000465132	0.0113953
TRINITY_DN629_c0_g1_i1	-5.50942	1.91445	0.00400437	0.0437487
TRINITY_DN10801_c0_g1_i12	-5.5097	1.88904	0.00353787	0.0406139
TRINITY_DN13406_c1_g1_i20	-5.51105	1.84478	0.00281377	0.0352898
TRINITY_DN19427_c2_g1_i1	-5.51167	1.46232	0.000163814	0.00604644
TRINITY_DN70308_c0_g1_i1	-5.51226	1.72779	0.00142098	0.0231401
TRINITY_DN67319_c0_g1_i1	-5.51295	1.85103	0.00289839	0.0358805
TRINITY_DN16886_c3_g1_i1	-5.5137	1.66263	0.00091234	0.0176466
TRINITY_DN2260_c0_g1_i3	-5.51379	1.89523	0.00362242	0.0411569
TRINITY_DN9116_c0_g1_i1	-5.51382	1.64707	0.000815001	0.0162867
TRINITY_DN14492_c0_g1_i1	-5.51453	1.83568	0.00266377	0.0339738
TRINITY_DN10850_c0_g1_i1	-5.51631	1.7573	0.00169481	0.0258938
TRINITY_DN74316_c0_g1_i2	-5.51647	1.62917	0.000709057	0.0148694
TRINITY_DN23842_c0_g1_i10	-5.51687	1.65426	0.000853158	0.0168292
TRINITY_DN659_c0_g1_i1	-5.51702	1.69633	0.00114467	0.0202991
TRINITY_DN9861_c0_g1_i1	-5.51739	1.3714	5.74178e-05	0.00333091
TRINITY_DN26081_c0_g1_i4	-5.51794	1.84345	0.00276016	0.0348617
TRINITY_DN1113_c0_g2_i1	-5.51796	1.87127	0.00319027	0.0381327
TRINITY_DN38254_c0_g1_i2	-5.51814	1.79097	0.00206244	0.0290478
TRINITY_DN73422_c0_g1_i1	-5.51822	1.8976	0.00363741	0.041239
TRINITY_DN3570_c0_g2_i1	-5.51859	1.42666	0.000109647	0.00478622
TRINITY_DN72791_c0_g1_i1	-5.51909	1.70889	0.00123948	0.0212778
TRINITY_DN22031_c0_g2_i1	-5.51914	1.72777	0.00140138	0.0229677
TRINITY_DN1291_c0_g1_i3	-5.51937	1.66746	0.000932772	0.0178955
TRINITY_DN47766_c0_g1_i1	-5.51939	1.72691	0.00139297	0.0228736
TRINITY_DN1883_c1_g1_i25	-5.51976	1.76955	0.00181274	0.0269028
TRINITY_DN79913_c0_g1_i2	-5.52048	1.60591	0.000586865	0.013193
TRINITY_DN11192_c0_g4_i2	-5.52075	1.96197	0.00489483	0.0492224
TRINITY_DN26680_c3_g1_i1	-5.52077	1.54115	0.000340662	0.00932712
TRINITY_DN13001_c0_g1_i1	-5.52079	1.80957	0.00228171	0.0308896
TRINITY_DN40348_c0_g1_i5	-5.52083	1.87047	0.0031616	0.0378901
TRINITY_DN24800_c0_g1_i1	-5.52249	1.79516	0.00209572	0.0293627
TRINITY_DN32877_c0_g1_i2	-5.52361	1.93105	0.00423083	0.0452111
TRINITY_DN33735_c0_g2_i1	-5.52454	1.76787	0.00177819	0.0265783
TRINITY_DN13371_c2_g1_i1	-5.52527	1.79829	0.00212266	0.0295982
TRINITY_DN5923_c2_g1_i6	-5.52722	1.84996	0.0028103	0.0352898
TRINITY_DN12127_c0_g1_i1	-5.53066	1.92017	0.00397294	0.0435304
TRINITY_DN12047_c0_g1_i4	-5.53145	1.68639	0.00103786	0.0191168
TRINITY_DN2115_c5_g2_i1	-5.53237	1.60494	0.00056667	0.0128891
TRINITY_DN3129_c0_g1_i1	-5.5338	1.67563	0.000958182	0.0181924
TRINITY_DN10750_c0_g1_i1	-5.53436	1.75386	0.00160201	0.0249243
TRINITY_DN76162_c0_g1_i1	-5.53578	1.80079	0.00211151	0.0295058
TRINITY_DN225_c2_g1_i2	-5.53789	1.90311	0.00361531	0.0411163
TRINITY_DN1121_c0_g1_i3	-5.53827	1.70886	0.00119145	0.0208076
TRINITY_DN26077_c0_g1_i1	-5.53855	1.78579	0.0019257	0.0279421
TRINITY_DN12884_c0_g3_i1	-5.53883	1.68543	0.0010151	0.0188515
TRINITY_DN71278_c0_g1_i1	-5.53941	1.94283	0.00435542	0.0460055
TRINITY_DN23740_c0_g1_i7	-5.54301	1.77254	0.00176501	0.0264829
TRINITY_DN5996_c0_g1_i3	-5.54317	1.81044	0.00220022	0.0302326
TRINITY_DN50013_c0_g1_i2	-5.54372	1.8297	0.00244678	0.0323032
TRINITY_DN36254_c0_g2_i3	-5.54403	1.94333	0.00433282	0.0458495
TRINITY_DN20158_c0_g1_i1	-5.54454	1.96602	0.00479954	0.0486699
TRINITY_DN14596_c0_g1_i1	-5.54458	1.58132	0.000454404	0.0112197
TRINITY_DN5324_c0_g2_i1	-5.54555	1.50877	0.000237344	0.00746455
TRINITY_DN1034_c0_g1_i1	-5.54604	1.77585	0.00178997	0.0266594
TRINITY_DN1998_c0_g1_i1	-5.54667	1.67509	0.000928757	0.0178536
TRINITY_DN46585_c1_g2_i3	-5.54729	1.5662	0.000397292	0.0102909
TRINITY_DN30183_c0_g1_i2	-5.54837	1.89449	0.00340391	0.0397071
TRINITY_DN75875_c0_g1_i1	-5.55147	1.794	0.00197164	0.0283613
TRINITY_DN6544_c0_g1_i1	-5.55389	1.63672	0.000690538	0.0146435
TRINITY_DN7282_c0_g1_i9	-5.55446	1.39614	6.93679e-05	0.00371694
TRINITY_DN17294_c0_g4_i1	-5.55448	1.62396	0.000625446	0.0137457
TRINITY_DN20854_c0_g1_i1	-5.55471	1.78571	0.00186683	0.0274
TRINITY_DN39082_c0_g1_i4	-5.55532	1.83364	0.00244827	0.0323084
TRINITY_DN79050_c0_g1_i1	-5.55543	1.63662	0.00068764	0.0146032
TRINITY_DN5270_c0_g1_i6	-5.5566	1.75599	0.00155424	0.0244999
TRINITY_DN52163_c0_g1_i3	-5.55755	1.72723	0.00129264	0.0218582
TRINITY_DN20622_c0_g1_i1	-5.55818	1.84156	0.00254295	0.0330716
TRINITY_DN31854_c2_g1_i2	-5.55861	1.71564	0.00119544	0.0208462
TRINITY_DN4252_c1_g1_i7	-5.55906	1.91457	0.00368961	0.0416213
TRINITY_DN78852_c0_g1_i1	-5.55926	1.57486	0.000415577	0.0105638
TRINITY_DN6307_c0_g2_i1	-5.56074	1.89296	0.00330782	0.0390247
TRINITY_DN978_c11_g1_i1	-5.56167	1.77305	0.00170811	0.0259906
TRINITY_DN1659_c0_g1_i2	-5.56316	1.74787	0.00145844	0.0235324
TRINITY_DN38034_c0_g1_i2	-5.56343	1.86232	0.00281394	0.0352898
TRINITY_DN28850_c0_g1_i1	-5.56373	1.87761	0.00304461	0.0369892
TRINITY_DN42819_c1_g3_i1	-5.56774	1.64837	0.0007309	0.01517
TRINITY_DN22739_c0_g3_i1	-5.56783	1.8996	0.00337817	0.0395531
TRINITY_DN47437_c0_g1_i1	-5.56846	1.82103	0.00222918	0.0304315
TRINITY_DN3136_c2_g1_i7	-5.56846	1.59627	0.000485872	0.0116477
TRINITY_DN56663_c0_g1_i1	-5.5722	1.95247	0.0043182	0.0457858
TRINITY_DN47766_c0_g2_i1	-5.57232	1.62193	0.000591203	0.0132429
TRINITY_DN11839_c0_g1_i4	-5.57298	1.86493	0.00280522	0.0352409
TRINITY_DN32150_c0_g1_i1	-5.57431	1.46719	0.000145099	0.00568268
TRINITY_DN20216_c0_g1_i3	-5.57445	1.65832	0.000775201	0.0157546
TRINITY_DN24230_c0_g2_i2	-5.57495	1.79241	0.00186894	0.0274
TRINITY_DN14493_c1_g1_i2	-5.57525	1.29593	1.69173e-05	0.00169947
TRINITY_DN862_c0_g2_i1	-5.57604	1.62289	0.000590633	0.0132389
TRINITY_DN29513_c0_g5_i1	-5.57662	1.91362	0.00356633	0.0408281
TRINITY_DN20643_c1_g1_i2	-5.57681	1.79669	0.00190965	0.0278195
TRINITY_DN3729_c2_g2_i1	-5.57826	1.96301	0.00448752	0.0468765
TRINITY_DN81834_c0_g1_i2	-5.57904	1.62297	0.000587012	0.013193
TRINITY_DN14976_c0_g1_i2	-5.57949	1.70556	0.00107034	0.019452
TRINITY_DN54750_c0_g1_i1	-5.58003	1.74357	0.0013726	0.0226345
TRINITY_DN1847_c2_g2_i1	-5.58421	1.78556	0.00176338	0.0264788
TRINITY_DN74559_c0_g1_i2	-5.58489	1.97704	0.00472992	0.0482856
TRINITY_DN6166_c3_g1_i1	-5.58571	1.82863	0.00225372	0.0306451
TRINITY_DN31174_c1_g1_i7	-5.58602	1.53599	0.000276094	0.00814958
TRINITY_DN1454_c0_g1_i13	-5.58646	1.53399	0.000270752	0.00808558
TRINITY_DN19508_c1_g1_i1	-5.58649	1.76046	0.0015071	0.0240807
TRINITY_DN51863_c0_g1_i9	-5.58796	1.92753	0.00374317	0.0419831
TRINITY_DN9981_c0_g1_i4	-5.58948	1.69347	0.000964728	0.0182575
TRINITY_DN59391_c0_g1_i7	-5.5912	1.73071	0.00123536	0.0212328
TRINITY_DN2804_c0_g1_i3	-5.59172	1.66254	0.000769983	0.0156936
TRINITY_DN6703_c1_g1_i6	-5.59233	1.942	0.00398086	0.0435842
TRINITY_DN37394_c1_g1_i4	-5.5952	1.76205	0.00149638	0.0239551
TRINITY_DN10306_c0_g2_i2	-5.59969	1.84976	0.00246791	0.0324871
TRINITY_DN26063_c0_g2_i1	-5.59992	1.64599	0.000668548	0.0143626
TRINITY_DN20084_c0_g2_i1	-5.59992	1.99339	0.00496582	0.0497465
TRINITY_DN262_c9_g1_i1	-5.60006	1.89299	0.00309332	0.0373596
TRINITY_DN14719_c0_g1_i11	-5.60111	1.64299	0.000651788	0.0141181
TRINITY_DN20287_c0_g1_i1	-5.60256	1.60455	0.000480007	0.0115739
TRINITY_DN6143_c0_g2_i3	-5.60486	1.44066	0.000100045	0.00459096
TRINITY_DN36901_c0_g1_i1	-5.60558	1.67375	0.00081068	0.0162406
TRINITY_DN7137_c0_g1_i2	-5.60606	1.92291	0.00355229	0.0407157
TRINITY_DN84041_c0_g1_i1	-5.60626	1.54636	0.000288454	0.0083815
TRINITY_DN31181_c0_g1_i1	-5.60825	1.47741	0.000147048	0.00572482
TRINITY_DN2854_c1_g1_i1	-5.60846	1.50927	0.000202389	0.0068784
TRINITY_DN41897_c0_g1_i1	-5.60919	1.82638	0.00213192	0.0296707
TRINITY_DN16106_c0_g1_i1	-5.61074	1.86862	0.00267682	0.0340957
TRINITY_DN9573_c0_g1_i5	-5.61214	1.99112	0.00482364	0.0488045
TRINITY_DN76338_c0_g1_i1	-5.61316	1.5806	0.000383344	0.0100801
TRINITY_DN39081_c2_g1_i1	-5.61409	1.89802	0.00309779	0.0373853
TRINITY_DN980_c4_g1_i1	-5.6143	1.61759	0.000518955	0.0121678
TRINITY_DN18384_c0_g1_i2	-5.61462	1.91771	0.00341399	0.0397758
TRINITY_DN44674_c0_g2_i1	-5.61559	1.97579	0.00448026	0.0468345
TRINITY_DN36959_c0_g3_i1	-5.61686	1.72793	0.00115147	0.0203825
TRINITY_DN4231_c0_g1_i1	-5.61756	1.8223	0.0020515	0.0289992
TRINITY_DN39697_c0_g1_i1	-5.61841	1.89585	0.00304127	0.036962
TRINITY_DN1278_c17_g1_i1	-5.62018	1.66914	0.000759586	0.0155512
TRINITY_DN578_c6_g1_i2	-5.62074	1.53138	0.000242197	0.00755633
TRINITY_DN50093_c0_g3_i2	-5.6208	1.71847	0.0010724	0.0194583
TRINITY_DN69758_c0_g1_i1	-5.62096	1.75391	0.00135151	0.022413
TRINITY_DN20266_c0_g1_i1	-5.62106	1.6759	0.00079636	0.0160898
TRINITY_DN11026_c0_g1_i16	-5.6222	1.99469	0.00482354	0.0488045
TRINITY_DN16850_c0_g1_i2	-5.62429	1.94207	0.00377925	0.04221
TRINITY_DN28369_c0_g1_i1	-5.62479	1.78673	0.00164345	0.0253203
TRINITY_DN36533_c0_g1_i1	-5.6248	1.88402	0.00283084	0.0353936
TRINITY_DN1441_c0_g1_i3	-5.627	1.88081	0.00277342	0.0349764
TRINITY_DN55763_c0_g1_i6	-5.62751	1.91942	0.00336921	0.0394896
TRINITY_DN12891_c4_g1_i1	-5.62795	1.74235	0.00123752	0.0212574
TRINITY_DN24738_c0_g1_i5	-5.6286	1.90445	0.00312166	0.0375265
TRINITY_DN18296_c0_g1_i2	-5.62929	1.86552	0.00254832	0.0330773
TRINITY_DN10115_c0_g1_i1	-5.63029	1.69219	0.000877164	0.0171831
TRINITY_DN22407_c0_g1_i2	-5.6321	1.53799	0.000250258	0.00770409
TRINITY_DN30617_c0_g1_i1	-5.63242	1.96155	0.00408641	0.0442571
TRINITY_DN33516_c1_g1_i2	-5.63328	1.80452	0.00179772	0.0267545
TRINITY_DN48977_c0_g1_i3	-5.63405	1.83671	0.00215877	0.0299171
TRINITY_DN25100_c0_g1_i1	-5.63527	1.74891	0.00127226	0.0216762
TRINITY_DN50653_c0_g1_i2	-5.63536	1.98532	0.00453241	0.0471023
TRINITY_DN56973_c0_g2_i2	-5.63592	1.86882	0.00256327	0.0331668
TRINITY_DN71065_c0_g1_i1	-5.6387	1.90729	0.00311258	0.0374404
TRINITY_DN21089_c0_g1_i3	-5.63886	1.98593	0.00451971	0.0470204
TRINITY_DN44052_c0_g2_i1	-5.63934	1.90212	0.00302918	0.0368457
TRINITY_DN9845_c2_g1_i8	-5.63935	2.00223	0.00485459	0.0489655
TRINITY_DN5327_c2_g1_i5	-5.63969	1.71276	0.000992153	0.0185838
TRINITY_DN16866_c2_g1_i1	-5.63984	1.65028	0.000631985	0.0138376
TRINITY_DN31075_c2_g1_i1	-5.64061	1.96109	0.00402413	0.0438827
TRINITY_DN57029_c0_g1_i6	-5.64083	1.68621	0.000822014	0.0163877
TRINITY_DN3696_c0_g1_i1	-5.64104	1.8147	0.00188019	0.0274929
TRINITY_DN9685_c0_g1_i1	-5.6413	1.51659	0.00019944	0.00681774
TRINITY_DN68324_c0_g1_i3	-5.64181	1.98993	0.00457996	0.0474563
TRINITY_DN429_c1_g1_i3	-5.64244	1.74489	0.00122203	0.0211027
TRINITY_DN1205_c0_g1_i1	-5.64397	1.62151	0.00050012	0.0118684
TRINITY_DN4974_c0_g1_i12	-5.64755	1.51718	0.000197334	0.00679329
TRINITY_DN562_c0_g3_i2	-5.64836	1.63213	0.000538707	0.012466
TRINITY_DN41475_c0_g1_i1	-5.64854	1.75679	0.00130328	0.0219305
TRINITY_DN77248_c0_g1_i1	-5.64858	1.94324	0.0036516	0.0413279
TRINITY_DN38705_c0_g1_i1	-5.64883	1.59978	0.000413975	0.0105322
TRINITY_DN24129_c0_g1_i1	-5.65056	1.97648	0.00425111	0.0453039
TRINITY_DN36959_c1_g1_i13	-5.65194	1.85462	0.00230767	0.0311393
TRINITY_DN77014_c0_g1_i1	-5.65452	1.58535	0.000361471	0.00971258
TRINITY_DN3380_c0_g2_i1	-5.65462	1.77629	0.00145561	0.0234951
TRINITY_DN46585_c1_g3_i2	-5.65526	1.81586	0.00184334	0.0272052
TRINITY_DN12855_c0_g1_i5	-5.65835	1.79212	0.00159211	0.0248481
TRINITY_DN8024_c2_g1_i2	-5.65845	1.85895	0.00233531	0.0313904
TRINITY_DN20146_c0_g1_i1	-5.6587	1.72135	0.00101134	0.0188056
TRINITY_DN5579_c0_g1_i2	-5.66029	1.64461	0.000578036	0.0130911
TRINITY_DN15918_c0_g2_i1	-5.66078	1.63595	0.000539689	0.012474
TRINITY_DN1383_c0_g1_i2	-5.66084	1.57618	0.000328778	0.00908758
TRINITY_DN34890_c1_g1_i1	-5.66087	1.78663	0.00153247	0.024269
TRINITY_DN9867_c0_g2_i1	-5.66171	1.90249	0.00292081	0.0360743
TRINITY_DN13567_c0_g1_i12	-5.66211	1.53899	0.00023405	0.00741269
TRINITY_DN34931_c0_g1_i1	-5.66423	1.69694	0.000844082	0.016697
TRINITY_DN33706_c0_g1_i1	-5.66426	1.76136	0.00130059	0.0219121
TRINITY_DN12626_c1_g1_i1	-5.66454	1.98077	0.00423953	0.0452628
TRINITY_DN3708_c0_g2_i1	-5.66728	1.74329	0.00115034	0.0203689
TRINITY_DN21880_c0_g1_i9	-5.66738	1.97719	0.00415194	0.0446696
TRINITY_DN17892_c0_g1_i5	-5.66746	1.57581	0.000322472	0.00898445
TRINITY_DN8573_c2_g1_i1	-5.66922	1.75696	0.00125215	0.0214299
TRINITY_DN32069_c0_g1_i6	-5.67258	1.82576	0.00189022	0.0275638
TRINITY_DN4849_c0_g1_i2	-5.67392	1.78901	0.00151629	0.0241327
TRINITY_DN688_c18_g1_i1	-5.67418	1.73132	0.00104777	0.0192281
TRINITY_DN67370_c0_g1_i1	-5.67482	1.95324	0.00366856	0.0414718
TRINITY_DN33651_c0_g1_i1	-5.67528	1.91643	0.00306257	0.0371081
TRINITY_DN28199_c0_g1_i2	-5.67767	1.9518	0.00362659	0.0411721
TRINITY_DN67235_c0_g1_i1	-5.67795	1.80651	0.00167195	0.0256426
TRINITY_DN43111_c1_g1_i2	-5.67901	1.76427	0.00128681	0.0218269
TRINITY_DN79107_c0_g1_i1	-5.67931	1.81332	0.00173623	0.0262498
TRINITY_DN78811_c0_g1_i1	-5.67951	1.65352	0.000592995	0.0132614
TRINITY_DN6307_c0_g1_i1	-5.6796	1.81974	0.00180168	0.0268065
TRINITY_DN18559_c0_g1_i1	-5.67976	1.56259	0.000278162	0.0081941
TRINITY_DN13766_c1_g1_i11	-5.68014	2.02254	0.00497849	0.0498284
TRINITY_DN29361_c1_g2_i3	-5.68332	1.84667	0.00208666	0.0293053
TRINITY_DN45032_c0_g4_i1	-5.68375	1.91941	0.00306448	0.0371094
TRINITY_DN2207_c0_g1_i1	-5.68416	1.92201	0.00310245	0.0373957
TRINITY_DN15797_c0_g1_i11	-5.68471	1.77808	0.00138814	0.0228274
TRINITY_DN10742_c0_g1_i2	-5.68611	1.99865	0.0044415	0.0465839
TRINITY_DN3695_c4_g1_i3	-5.68705	1.72581	0.000983181	0.0184814
TRINITY_DN11817_c0_g2_i4	-5.68736	1.89256	0.00265485	0.0339118
TRINITY_DN18070_c0_g1_i3	-5.68764	1.57962	0.000317429	0.00889043
TRINITY_DN39391_c0_g2_i2	-5.68915	1.80195	0.00159285	0.0248481
TRINITY_DN302_c0_g1_i1	-5.69005	1.80149	0.00158571	0.0248118
TRINITY_DN8221_c0_g1_i1	-5.69051	1.70089	0.000820995	0.016373
TRINITY_DN62679_c0_g1_i1	-5.6907	1.8313	0.00188696	0.0275463
TRINITY_DN11220_c0_g1_i3	-5.69082	1.92723	0.00314861	0.0377669
TRINITY_DN571_c0_g2_i1	-5.69088	1.7554	0.00118728	0.0207594
TRINITY_DN26217_c1_g1_i2	-5.69235	1.87883	0.00244777	0.0323084
TRINITY_DN17631_c0_g1_i3	-5.69412	1.51295	0.000167496	0.00611875
TRINITY_DN53420_c0_g1_i1	-5.69418	1.53154	0.000200858	0.00683689
TRINITY_DN10759_c0_g1_i1	-5.69458	1.83785	0.00194503	0.0281251
TRINITY_DN7661_c0_g1_i1	-5.69562	1.7803	0.00137785	0.0226708
TRINITY_DN38987_c0_g1_i2	-5.69603	1.55365	0.000246157	0.00761903
TRINITY_DN15373_c0_g2_i6	-5.69671	2.00288	0.00445158	0.0466346
TRINITY_DN2070_c1_g1_i1	-5.6969	2.0165	0.00472596	0.0482856
TRINITY_DN13941_c0_g1_i1	-5.69779	1.71691	0.000904603	0.0175389
TRINITY_DN79953_c0_g1_i1	-5.69806	1.52315	0.000183312	0.00647866
TRINITY_DN24682_c1_g1_i1	-5.69873	1.66635	0.000626464	0.0137475
TRINITY_DN35664_c2_g1_i2	-5.70045	1.92548	0.00307101	0.0371617
TRINITY_DN56516_c0_g1_i1	-5.70071	1.94537	0.00338522	0.039606
TRINITY_DN62200_c1_g1_i2	-5.70094	1.63071	0.00047231	0.0114653
TRINITY_DN402_c2_g3_i1	-5.70117	2.01943	0.00475536	0.0484109
TRINITY_DN21233_c0_g1_i2	-5.70135	1.86499	0.00223539	0.0304808
TRINITY_DN9444_c0_g1_i1	-5.70279	1.66028	0.000592914	0.0132614
TRINITY_DN2050_c3_g1_i3	-5.70413	1.75093	0.00112288	0.0200402
TRINITY_DN69951_c0_g1_i1	-5.70432	1.99648	0.00427404	0.0454656
TRINITY_DN12659_c0_g2_i2	-5.70442	1.85424	0.00209508	0.0293627
TRINITY_DN11647_c0_g3_i2	-5.70563	1.89796	0.0026454	0.033887
TRINITY_DN18170_c0_g1_i1	-5.70615	1.87836	0.00238284	0.0317741
TRINITY_DN26098_c0_g1_i1	-5.70631	1.75443	0.00114391	0.0202919
TRINITY_DN70436_c0_g1_i1	-5.7067	1.80101	0.0015317	0.024269
TRINITY_DN4504_c0_g1_i1	-5.70754	1.52554	0.000183056	0.00647758
TRINITY_DN77723_c0_g1_i2	-5.70799	1.87838	0.00237532	0.0317099
TRINITY_DN16000_c0_g2_i1	-5.7082	2.02186	0.00475395	0.0484109
TRINITY_DN51918_c0_g1_i2	-5.70824	1.5885	0.000326307	0.00905254
TRINITY_DN48646_c0_g1_i6	-5.70843	1.87134	0.00228498	0.0309195
TRINITY_DN64823_c0_g1_i11	-5.70944	1.6425	0.000508803	0.0120257
TRINITY_DN37698_c1_g1_i8	-5.71045	1.76307	0.00119983	0.0208917
TRINITY_DN4023_c1_g2_i1	-5.71137	1.95676	0.00351399	0.0404264
TRINITY_DN81795_c0_g1_i1	-5.71141	1.6932	0.00074315	0.0153079
TRINITY_DN54942_c0_g1_i3	-5.7143	1.72412	0.000918618	0.0177402
TRINITY_DN15784_c2_g1_i1	-5.71445	1.64039	0.000494734	0.0117883
TRINITY_DN9530_c1_g1_i3	-5.71492	1.84367	0.00193686	0.0280486
TRINITY_DN50711_c0_g1_i1	-5.71511	2.0198	0.00466141	0.0478756
TRINITY_DN3504_c0_g1_i4	-5.71799	1.69961	0.000767362	0.015655
TRINITY_DN955_c0_g1_i6	-5.71827	1.86746	0.00219821	0.03023
TRINITY_DN2250_c0_g1_i9	-5.7184	1.42288	5.84725e-05	0.00335884
TRINITY_DN1746_c0_g2_i1	-5.71849	1.73788	0.0010001	0.0186752
TRINITY_DN13080_c0_g1_i11	-5.72144	1.58861	0.000316355	0.00887308
TRINITY_DN18285_c1_g2_i3	-5.72336	1.35201	2.30371e-05	0.00196762
TRINITY_DN34360_c1_g1_i1	-5.72504	1.52399	0.000172223	0.00621816
TRINITY_DN63724_c0_g2_i1	-5.7253	1.99933	0.00418851	0.0449049
TRINITY_DN763_c1_g1_i1	-5.72555	1.54579	0.000212264	0.00703847
TRINITY_DN6046_c0_g1_i1	-5.72577	1.91414	0.00277789	0.034995
TRINITY_DN13016_c0_g1_i4	-5.72688	1.83322	0.0017844	0.0266102
TRINITY_DN17966_c0_g1_i2	-5.72731	1.93683	0.00310593	0.0374219
TRINITY_DN961_c0_g2_i1	-5.72748	1.72868	0.000922305	0.0177704
TRINITY_DN22780_c0_g1_i1	-5.72809	2.02537	0.00468142	0.0480264
TRINITY_DN19508_c0_g1_i6	-5.72871	1.79497	0.00141517	0.0230969
TRINITY_DN20643_c1_g2_i1	-5.7298	1.83809	0.00182544	0.0270064
TRINITY_DN33281_c0_g2_i2	-5.73062	1.80865	0.00153255	0.024269
TRINITY_DN40402_c0_g1_i3	-5.73117	1.92981	0.0029799	0.0365009
TRINITY_DN76730_c0_g1_i1	-5.73203	1.80617	0.00150576	0.0240658
TRINITY_DN21589_c2_g3_i1	-5.73406	1.91981	0.00281935	0.0353049
TRINITY_DN2526_c0_g2_i1	-5.73422	1.62431	0.000415178	0.0105582
TRINITY_DN21152_c1_g1_i2	-5.73437	1.7254	0.000888971	0.0173477
TRINITY_DN562_c0_g1_i4	-5.73564	2.02533	0.0046264	0.0476565
TRINITY_DN398_c0_g2_i1	-5.73622	1.85762	0.00201545	0.0287112
TRINITY_DN1233_c0_g1_i1	-5.73765	1.50329	0.000135236	0.00547222
TRINITY_DN3665_c0_g1_i1	-5.7398	1.56812	0.000251911	0.00773179
TRINITY_DN33757_c0_g1_i1	-5.74055	2.03791	0.0048493	0.0489373
TRINITY_DN16361_c0_g1_i2	-5.74125	1.63635	0.000450523	0.0111663
TRINITY_DN38595_c0_g1_i14	-5.74179	1.60707	0.000353131	0.0095613
TRINITY_DN13637_c0_g2_i1	-5.74395	1.71888	0.000832699	0.01655
TRINITY_DN134_c0_g3_i1	-5.74585	1.80425	0.00144946	0.0234676
TRINITY_DN15461_c1_g1_i1	-5.7478	1.57511	0.000263117	0.00796956
TRINITY_DN44113_c0_g1_i3	-5.74803	1.95727	0.00331655	0.0390761
TRINITY_DN9087_c0_g1_i3	-5.74903	1.76221	0.00110471	0.0198194
TRINITY_DN47901_c1_g3_i1	-5.74954	1.49497	0.000120096	0.00510009
TRINITY_DN6614_c0_g2_i1	-5.75129	1.87421	0.00215033	0.0298347
TRINITY_DN20948_c0_g1_i5	-5.75181	1.60362	0.00033481	0.00920996
TRINITY_DN2496_c0_g3_i2	-5.75232	1.95063	0.00318845	0.0381261
TRINITY_DN39344_c0_g1_i1	-5.75393	1.81976	0.00156731	0.0246463
TRINITY_DN30359_c1_g1_i1	-5.75508	1.74275	0.00095897	0.0181956
TRINITY_DN5828_c2_g1_i1	-5.75555	1.58105	0.000272287	0.00811366
TRINITY_DN79754_c0_g1_i1	-5.75641	2.02438	0.00446148	0.0467007
TRINITY_DN33638_c0_g1_i1	-5.75679	1.59374	0.000303686	0.00862928
TRINITY_DN39004_c0_g1_i2	-5.75685	1.69663	0.000691062	0.0146493
TRINITY_DN31261_c0_g1_i2	-5.75761	1.69326	0.000673099	0.0144112
TRINITY_DN83100_c0_g1_i1	-5.7582	1.98664	0.00374994	0.0420241
TRINITY_DN76040_c0_g1_i2	-5.75844	2.02159	0.00439296	0.0462495
TRINITY_DN22766_c0_g1_i2	-5.75897	1.93942	0.0029835	0.0365124
TRINITY_DN57505_c1_g2_i8	-5.75972	1.94604	0.00307919	0.0372299
TRINITY_DN390_c0_g3_i1	-5.75976	1.48597	0.000106148	0.00472241
TRINITY_DN40925_c0_g1_i2	-5.76063	1.73038	0.000871222	0.0170953
TRINITY_DN11464_c1_g1_i3	-5.76084	1.77508	0.00117289	0.0206057
TRINITY_DN8445_c4_g1_i1	-5.76124	1.86626	0.00202153	0.0287368
TRINITY_DN99_c1_g1_i6	-5.76206	1.57208	0.000247089	0.00764386
TRINITY_DN49787_c0_g1_i1	-5.76329	1.94383	0.00302766	0.0368441
TRINITY_DN8547_c0_g1_i1	-5.76448	1.53841	0.000178929	0.00637785
TRINITY_DN6426_c0_g1_i1	-5.76601	1.91461	0.00259888	0.0334521
TRINITY_DN7194_c0_g1_i1	-5.7667	1.74712	0.000964458	0.0182575
TRINITY_DN31154_c0_g1_i1	-5.76682	1.79279	0.00129683	0.0219
TRINITY_DN6132_c0_g1_i2	-5.7669	1.72236	0.00081321	0.0162675
TRINITY_DN77827_c0_g1_i1	-5.76721	1.84634	0.00178664	0.0266232
TRINITY_DN6023_c0_g1_i3	-5.76781	1.78946	0.00126756	0.0216087
TRINITY_DN1371_c0_g1_i1	-5.76815	1.70495	0.000716502	0.0149702
TRINITY_DN489_c1_g3_i4	-5.76819	1.61883	0.000366394	0.00978921
TRINITY_DN31957_c2_g4_i1	-5.76826	1.93205	0.00283055	0.0353936
TRINITY_DN8778_c1_g1_i5	-5.76838	1.89324	0.00231271	0.0311723
TRINITY_DN20763_c1_g1_i7	-5.76979	2.01774	0.00424268	0.04528
TRINITY_DN34890_c2_g1_i9	-5.77	1.72801	0.000840476	0.0166594
TRINITY_DN20418_c0_g1_i1	-5.77029	1.57891	0.000257586	0.00786475
TRINITY_DN78911_c0_g1_i1	-5.77101	1.82977	0.00161074	0.0249934
TRINITY_DN45559_c0_g3_i1	-5.77121	1.64187	0.000439707	0.0109678
TRINITY_DN73086_c0_g1_i3	-5.77155	1.75165	0.000984477	0.0184825
TRINITY_DN4951_c3_g1_i5	-5.77191	1.69015	0.000637774	0.013902
TRINITY_DN5428_c0_g1_i1	-5.77373	1.78345	0.00120626	0.0209413
TRINITY_DN58427_c0_g2_i2	-5.7744	1.75855	0.00102486	0.0189607
TRINITY_DN11340_c0_g1_i1	-5.77584	1.67481	0.000563381	0.0128492
TRINITY_DN13184_c0_g1_i10	-5.77618	1.77	0.00110092	0.0197869
TRINITY_DN16408_c0_g1_i1	-5.77709	1.97117	0.00338101	0.0395725
TRINITY_DN38011_c1_g2_i3	-5.77847	1.59995	0.00030424	0.00863665
TRINITY_DN31304_c0_g1_i1	-5.77948	1.73085	0.000840474	0.0166594
TRINITY_DN25487_c0_g1_i2	-5.77991	1.84206	0.00170251	0.0259369
TRINITY_DN73314_c0_g1_i1	-5.78081	1.90373	0.00239288	0.0318644
TRINITY_DN46135_c0_g1_i1	-5.78173	1.66683	0.000522973	0.0122372
TRINITY_DN4110_c2_g1_i1	-5.78304	1.66926	0.00053136	0.0123545
TRINITY_DN23070_c2_g1_i3	-5.78339	1.73189	0.00083972	0.0166594
TRINITY_DN29446_c0_g3_i2	-5.78426	2.05574	0.00489718	0.049234
TRINITY_DN4695_c0_g1_i2	-5.78436	1.89115	0.00222336	0.0303875
TRINITY_DN12319_c0_g1_i4	-5.7854	1.66373	0.000506359	0.0119776
TRINITY_DN27431_c0_g2_i2	-5.7859	1.66257	0.000501219	0.0118848
TRINITY_DN82420_c0_g1_i1	-5.78593	1.79745	0.00128652	0.0218269
TRINITY_DN4822_c0_g1_i1	-5.7867	1.57083	0.000229744	0.0073478
TRINITY_DN3538_c0_g2_i1	-5.78672	1.95345	0.00305341	0.0370631
TRINITY_DN22457_c0_g1_i1	-5.78796	1.83745	0.00163272	0.0252111
TRINITY_DN5706_c0_g1_i1	-5.78822	1.68803	0.000605844	0.0134665
TRINITY_DN82118_c0_g1_i1	-5.78833	1.93944	0.00284003	0.0354125
TRINITY_DN49496_c0_g1_i3	-5.78838	1.53246	0.000158603	0.00596846
TRINITY_DN12742_c0_g2_i3	-5.78985	1.61569	0.000338994	0.00930756
TRINITY_DN1975_c1_g1_i1	-5.79104	1.48079	9.20032e-05	0.00435784
TRINITY_DN81643_c0_g1_i1	-5.79117	1.68425	0.000585097	0.0131702
TRINITY_DN21921_c0_g1_i1	-5.79526	1.90961	0.00240702	0.0319557
TRINITY_DN25924_c0_g1_i1	-5.79648	2.04889	0.00466808	0.0479341
TRINITY_DN84_c9_g1_i2	-5.79723	1.70941	0.000695443	0.0146834
TRINITY_DN3759_c0_g1_i1	-5.79786	1.44663	6.12805e-05	0.00345049
TRINITY_DN45935_c1_g1_i1	-5.7979	2.01873	0.00407809	0.0441915
TRINITY_DN29291_c0_g1_i6	-5.79795	1.72232	0.000761682	0.015588
TRINITY_DN15373_c0_g2_i7	-5.79919	1.97168	0.00326893	0.0387562
TRINITY_DN3818_c0_g2_i1	-5.79966	1.84949	0.0017138	0.0260075
TRINITY_DN22860_c0_g2_i1	-5.80016	1.84821	0.00169951	0.0259177
TRINITY_DN80061_c0_g1_i1	-5.80114	1.8669	0.0018876	0.0275463
TRINITY_DN21116_c0_g1_i1	-5.80309	1.74978	0.000911635	0.0176402
TRINITY_DN28875_c1_g1_i1	-5.80383	1.74545	0.0008838	0.017267
TRINITY_DN13542_c0_g1_i1	-5.80521	1.83025	0.00151489	0.0241327
TRINITY_DN25529_c1_g1_i7	-5.80554	1.40091	3.41102e-05	0.00248272
TRINITY_DN6322_c4_g1_i1	-5.80601	1.57228	0.000221867	0.00722201
TRINITY_DN70465_c0_g1_i11	-5.80754	2.05666	0.00474611	0.0483624
TRINITY_DN49193_c3_g1_i1	-5.80825	1.59181	0.000263441	0.00797214
TRINITY_DN71193_c0_g1_i3	-5.80842	1.87804	0.00198272	0.028453
TRINITY_DN8352_c0_g2_i1	-5.81022	1.89851	0.00221039	0.0303121
TRINITY_DN34553_c0_g2_i1	-5.81224	1.74782	0.000882855	0.0172543
TRINITY_DN18358_c0_g1_i1	-5.81355	1.60119	0.000282585	0.0082662
TRINITY_DN66955_c0_g1_i2	-5.81581	1.56196	0.000196552	0.00677585
TRINITY_DN72849_c0_g1_i3	-5.81664	2.07122	0.00498012	0.0498284
TRINITY_DN55785_c0_g2_i1	-5.81766	1.8696	0.00186004	0.0273622
TRINITY_DN12833_c0_g1_i10	-5.81768	1.49605	0.00010078	0.00460144
TRINITY_DN38677_c0_g1_i4	-5.8185	1.95965	0.0029862	0.0365124
TRINITY_DN72829_c0_g1_i2	-5.82152	1.77016	0.00100652	0.0187349
TRINITY_DN1603_c3_g1_i1	-5.82154	1.55895	0.000188263	0.00657765
TRINITY_DN21095_c0_g1_i1	-5.82262	1.45575	6.34093e-05	0.00352493
TRINITY_DN1007_c0_g1_i1	-5.82305	1.60945	0.000296834	0.00849223
TRINITY_DN4792_c1_g1_i1	-5.82485	1.86861	0.00182572	0.0270064
TRINITY_DN1910_c3_g1_i2	-5.82492	2.06981	0.00488954	0.0491909
TRINITY_DN24553_c1_g2_i8	-5.82568	1.86355	0.00177134	0.0265303
TRINITY_DN40292_c0_g1_i1	-5.8278	1.65595	0.000432658	0.0108748
TRINITY_DN67054_c0_g1_i2	-5.8286	1.99133	0.00342264	0.039837
TRINITY_DN26752_c0_g2_i3	-5.82917	1.81932	0.00135517	0.0224364
TRINITY_DN20593_c0_g3_i1	-5.82953	1.64671	0.000399963	0.0103191
TRINITY_DN72843_c0_g1_i1	-5.82989	1.81168	0.00129113	0.0218514
TRINITY_DN24935_c0_g1_i2	-5.8299	1.69429	0.000579745	0.0130953
TRINITY_DN13817_c0_g1_i4	-5.8318	1.98706	0.00333671	0.0392285
TRINITY_DN15777_c0_g1_i4	-5.83185	1.56737	0.000198603	0.00680899
TRINITY_DN51922_c0_g1_i1	-5.83209	1.91401	0.00231093	0.0311555
TRINITY_DN13075_c0_g2_i6	-5.83254	1.50377	0.00010505	0.00469496
TRINITY_DN495_c0_g2_i5	-5.83267	1.84134	0.00153691	0.0243052
TRINITY_DN53393_c0_g1_i2	-5.83426	1.803	0.00121275	0.0209981
TRINITY_DN16207_c0_g1_i1	-5.83482	1.93883	0.00261714	0.0336236
TRINITY_DN33847_c0_g1_i22	-5.8364	2.07328	0.00487688	0.0491057
TRINITY_DN5428_c0_g2_i2	-5.83683	1.4194	3.91949e-05	0.00267404
TRINITY_DN14256_c0_g1_i9	-5.83689	2.0575	0.00455553	0.0472672
TRINITY_DN41725_c0_g1_i8	-5.83731	1.94402	0.00267596	0.0340922
TRINITY_DN28606_c0_g1_i4	-5.83888	1.72781	0.000726557	0.0151066
TRINITY_DN68012_c0_g1_i1	-5.84038	1.71836	0.000676784	0.0144512
TRINITY_DN1051_c0_g1_i2	-5.84153	2.06794	0.00473095	0.0482856
TRINITY_DN8525_c0_g1_i2	-5.84168	1.73098	0.000738731	0.0152622
TRINITY_DN25415_c1_g1_i5	-5.84269	1.74551	0.000816096	0.016303
TRINITY_DN35885_c0_g1_i1	-5.84388	1.61095	0.000286056	0.00832618
TRINITY_DN69880_c0_g1_i1	-5.84553	1.53329	0.000137623	0.00550795
TRINITY_DN76383_c0_g1_i1	-5.84625	2.07997	0.0049428	0.049616
TRINITY_DN17589_c0_g1_i1	-5.8465	2.05064	0.00435743	0.0460185
TRINITY_DN7837_c0_g1_i4	-5.84692	1.99976	0.00345779	0.0400393
TRINITY_DN21779_c0_g1_i2	-5.84722	1.92238	0.00235282	0.0314957
TRINITY_DN71694_c0_g1_i1	-5.84763	1.70778	0.000616801	0.0136222
TRINITY_DN1556_c0_g1_i3	-5.84851	1.42141	3.87902e-05	0.00265928
TRINITY_DN41473_c0_g1_i1	-5.8488	1.70077	0.000584055	0.0131518
TRINITY_DN9072_c1_g1_i2	-5.8491	2.04613	0.00425493	0.0453141
TRINITY_DN77536_c0_g1_i1	-5.84973	1.4537	5.72122e-05	0.00332557
TRINITY_DN940_c0_g1_i2	-5.84998	1.72606	0.000700967	0.0147578
TRINITY_DN8075_c0_g2_i1	-5.85061	1.88905	0.0019541	0.0282006
TRINITY_DN4800_c0_g1_i3	-5.85209	1.71279	0.00063384	0.0138575
TRINITY_DN3197_c0_g2_i1	-5.85284	1.7336	0.000735173	0.0152452
TRINITY_DN874_c0_g1_i6	-5.85303	1.4506	5.46231e-05	0.00322304
TRINITY_DN20290_c1_g1_i2	-5.85618	1.98449	0.00316775	0.0379405
TRINITY_DN80009_c0_g1_i1	-5.85685	1.87227	0.0017587	0.0264355
TRINITY_DN460_c0_g1_i2	-5.85731	1.73222	0.0007212	0.015028
TRINITY_DN30420_c0_g1_i1	-5.85731	1.93866	0.00251669	0.0328634
TRINITY_DN6921_c0_g1_i1	-5.86016	1.75862	0.000861491	0.0169384
TRINITY_DN30676_c0_g1_i1	-5.86229	2.07674	0.0047602	0.0484224
TRINITY_DN6936_c0_g1_i2	-5.86337	1.96456	0.00283981	0.0354125
TRINITY_DN82347_c0_g1_i2	-5.86442	1.98007	0.00305924	0.0370882
TRINITY_DN28860_c0_g1_i4	-5.86519	1.79141	0.00106012	0.0193383
TRINITY_DN38252_c0_g2_i1	-5.8657	1.63329	0.000328966	0.00908758
TRINITY_DN39704_c0_g1_i1	-5.86592	1.79453	0.00108013	0.0195331
TRINITY_DN17604_c0_g1_i3	-5.86675	1.91778	0.00221978	0.0303598
TRINITY_DN17876_c0_g2_i1	-5.86684	2.04007	0.00402994	0.0439065
TRINITY_DN19955_c0_g1_i1	-5.86841	1.904	0.00205512	0.0290224
TRINITY_DN8784_c0_g1_i5	-5.86865	1.61126	0.000270237	0.00807878
TRINITY_DN27108_c0_g2_i1	-5.87089	1.80887	0.00117202	0.0206057
TRINITY_DN14810_c0_g1_i1	-5.87141	1.65095	0.000375991	0.00995762
TRINITY_DN19945_c0_g1_i1	-5.87224	1.90602	0.00206383	0.0290543
TRINITY_DN24529_c0_g1_i3	-5.87344	1.89001	0.00188599	0.0275433
TRINITY_DN33375_c0_g1_i21	-5.87482	1.7347	0.000707524	0.0148585
TRINITY_DN338_c0_g2_i1	-5.87797	1.65227	0.000374367	0.00993083
TRINITY_DN25608_c0_g2_i1	-5.87903	2.02921	0.00376519	0.0421164
TRINITY_DN79089_c0_g1_i1	-5.87983	1.79844	0.00107771	0.0195075
TRINITY_DN26519_c0_g1_i4	-5.88062	1.60614	0.000250895	0.00771271
TRINITY_DN11888_c1_g1_i10	-5.88179	1.71116	0.000587524	0.0131936
TRINITY_DN7830_c0_g1_i1	-5.88241	1.88316	0.00178597	0.0266232
TRINITY_DN31274_c2_g2_i1	-5.88243	1.95213	0.00258389	0.0333437
TRINITY_DN2911_c0_g2_i1	-5.88408	1.30498	6.51469e-06	0.000970357
TRINITY_DN82948_c0_g1_i1	-5.88461	1.54728	0.000142846	0.00563231
TRINITY_DN25013_c0_g1_i2	-5.88607	1.85494	0.00150777	0.0240849
TRINITY_DN79896_c0_g1_i11	-5.88626	1.85535	0.0015109	0.0241152
TRINITY_DN28902_c0_g1_i1	-5.8872	1.93936	0.00240027	0.0319257
TRINITY_DN1121_c0_g2_i2	-5.88736	1.76616	0.000857841	0.0169007
TRINITY_DN6346_c0_g1_i5	-5.88883	1.68435	0.000471921	0.0114653
TRINITY_DN6974_c0_g1_i3	-5.88991	1.73326	0.000678412	0.0144754
TRINITY_DN32109_c0_g1_i5	-5.8903	1.58747	0.000206861	0.00695776
TRINITY_DN2734_c0_g1_i24	-5.89098	1.71039	0.000572664	0.0130002
TRINITY_DN36808_c0_g1_i10	-5.89228	1.95551	0.00258534	0.0333437
TRINITY_DN15033_c0_g1_i8	-5.8923	1.62164	0.000279562	0.00820235
TRINITY_DN6458_c0_g1_i1	-5.89322	1.71937	0.000609078	0.0135185
TRINITY_DN16068_c0_g1_i1	-5.8934	1.7048	0.000546317	0.0125677
TRINITY_DN60199_c0_g1_i1	-5.8935	1.97449	0.00283752	0.0353962
TRINITY_DN8718_c0_g2_i1	-5.89401	1.52978	0.000116748	0.00500768
TRINITY_DN11961_c2_g1_i11	-5.8944	1.52052	0.000105946	0.00471699
TRINITY_DN2879_c0_g2_i3	-5.8947	1.72004	0.000610135	0.0135259
TRINITY_DN9575_c2_g4_i1	-5.89608	1.84104	0.00136201	0.0225178
TRINITY_DN31274_c0_g1_i1	-5.89609	1.90075	0.00192229	0.0279261
TRINITY_DN5868_c3_g1_i2	-5.89763	1.71184	0.000570657	0.0129597
TRINITY_DN34665_c0_g1_i1	-5.89798	1.69715	0.000510426	0.0120398
TRINITY_DN4127_c0_g2_i1	-5.89825	2.02833	0.00363822	0.0412402
TRINITY_DN3993_c0_g1_i1	-5.89926	1.54756	0.000137863	0.00551
TRINITY_DN15898_c1_g1_i12	-5.89951	1.97113	0.00276283	0.0348878
TRINITY_DN22287_c0_g1_i4	-5.90059	1.968	0.00271521	0.0344573
TRINITY_DN6143_c0_g1_i1	-5.90341	1.73204	0.000653527	0.0141453
TRINITY_DN41988_c0_g2_i2	-5.90396	1.64208	0.000323887	0.00900246
TRINITY_DN36242_c0_g1_i1	-5.90445	2.0194	0.0034571	0.0400392
TRINITY_DN782_c5_g1_i1	-5.90525	1.94278	0.00236907	0.0316409
TRINITY_DN7278_c0_g1_i1	-5.90719	1.60804	0.000239227	0.00750859
TRINITY_DN2879_c0_g1_i2	-5.90814	1.63243	0.000295486	0.00848265
TRINITY_DN75603_c0_g1_i1	-5.90858	1.74114	0.00069001	0.0146376
TRINITY_DN15156_c1_g1_i12	-5.91266	1.57724	0.000177727	0.0063535
TRINITY_DN1817_c2_g1_i3	-5.91289	2.02336	0.00347446	0.040145
TRINITY_DN73219_c0_g1_i2	-5.91495	1.77268	0.000847719	0.0167463
TRINITY_DN33220_c0_g1_i1	-5.9162	1.66406	0.000377568	0.00997856
TRINITY_DN14777_c0_g1_i6	-5.91669	1.55765	0.000145595	0.00569475
TRINITY_DN46191_c0_g1_i1	-5.91728	2.09474	0.00473064	0.0482856
TRINITY_DN7282_c0_g1_i8	-5.91783	1.8397	0.00129658	0.0219
TRINITY_DN68249_c0_g1_i2	-5.91825	1.93452	0.00221867	0.0303587
TRINITY_DN34020_c0_g2_i1	-5.91977	1.75503	0.000743472	0.0153079
TRINITY_DN1802_c2_g1_i1	-5.92037	1.19117	6.68775e-07	0.000209545
TRINITY_DN66680_c0_g1_i3	-5.92116	1.98997	0.00292512	0.0361122
TRINITY_DN72796_c0_g1_i2	-5.923	1.78404	0.000900192	0.0174777
TRINITY_DN32757_c0_g2_i2	-5.92309	1.73139	0.00062393	0.013733
TRINITY_DN1121_c1_g2_i1	-5.92479	1.62572	0.000267998	0.00803692
TRINITY_DN2770_c3_g1_i1	-5.92584	1.79779	0.000980083	0.0184469
TRINITY_DN81705_c0_g1_i1	-5.92757	1.67083	0.000388628	0.0101518
TRINITY_DN24533_c0_g2_i1	-5.92803	2.06812	0.00415193	0.0446696
TRINITY_DN27150_c0_g1_i13	-5.92923	1.67716	0.000407354	0.0104404
TRINITY_DN13891_c0_g1_i1	-5.92934	1.66868	0.000380426	0.0100305
TRINITY_DN1580_c3_g1_i1	-5.93073	1.57972	0.000173834	0.00626016
TRINITY_DN33697_c0_g2_i2	-5.93278	1.70073	0.000485965	0.0116477
TRINITY_DN56573_c1_g2_i2	-5.93301	1.79379	0.000941209	0.0179771
TRINITY_DN74037_c0_g1_i1	-5.93487	1.83644	0.00123043	0.0211665
TRINITY_DN40637_c0_g1_i1	-5.93777	1.73621	0.000626321	0.0137475
TRINITY_DN47068_c0_g1_i2	-5.9384	1.85113	0.00133671	0.0222817
TRINITY_DN34761_c0_g1_i1	-5.93863	1.73189	0.000605843	0.0134665
TRINITY_DN31885_c0_g1_i2	-5.93895	1.80753	0.00101736	0.0188816
TRINITY_DN10859_c0_g1_i10	-5.93941	2.00063	0.00298998	0.0365434
TRINITY_DN13575_c0_g1_i1	-5.9399	1.91004	0.00187199	0.0274073
TRINITY_DN10312_c0_g1_i2	-5.94293	1.91587	0.00192252	0.0279261
TRINITY_DN32781_c0_g3_i2	-5.94391	1.57126	0.000155017	0.00590352
TRINITY_DN9160_c0_g1_i3	-5.94482	1.60855	0.000219225	0.00717587
TRINITY_DN79774_c0_g1_i1	-5.94499	1.79083	0.000901196	0.0174902
TRINITY_DN13032_c0_g1_i1	-5.94782	1.68561	0.000417778	0.0105922
TRINITY_DN13586_c0_g1_i5	-5.94786	2.10024	0.0046259	0.0476565
TRINITY_DN10281_c0_g2_i2	-5.94874	2.04239	0.00358389	0.0409492
TRINITY_DN37521_c3_g1_i16	-5.94974	1.74022	0.000628596	0.0137839
TRINITY_DN16402_c1_g1_i3	-5.9501	2.07488	0.00413491	0.0445413
TRINITY_DN6325_c4_g1_i1	-5.95094	1.77279	0.000788431	0.0159571
TRINITY_DN65136_c0_g1_i23	-5.95191	1.27559	3.07097e-06	0.000602479
TRINITY_DN74565_c0_g1_i1	-5.95264	1.58601	0.000174579	0.00627783
TRINITY_DN17181_c0_g1_i3	-5.9534	1.88523	0.00158903	0.0248197
TRINITY_DN33669_c0_g1_i2	-5.95559	1.54726	0.000118536	0.00505478
TRINITY_DN6102_c1_g1_i2	-5.95645	1.95715	0.00233899	0.0314253
TRINITY_DN3214_c6_g1_i1	-5.95733	2.11253	0.00480245	0.0486909
TRINITY_DN16467_c1_g1_i2	-5.95866	1.84377	0.00123025	0.0211665
TRINITY_DN70052_c0_g1_i1	-5.96029	1.99284	0.00278207	0.03501
TRINITY_DN46263_c0_g1_i1	-5.96307	1.76666	0.000737272	0.0152462
TRINITY_DN82038_c0_g1_i1	-5.96321	1.93705	0.00208041	0.0292385
TRINITY_DN514_c0_g2_i1	-5.96397	1.89279	0.00162776	0.0251742
TRINITY_DN43111_c2_g1_i2	-5.96506	1.87614	0.00147563	0.0237071
TRINITY_DN68206_c0_g1_i1	-5.96608	1.76733	0.000736098	0.0152462
TRINITY_DN80297_c0_g1_i2	-5.96737	1.95892	0.00231709	0.0312098
TRINITY_DN12914_c0_g1_i1	-5.96823	2.11458	0.00476629	0.0484557
TRINITY_DN40375_c0_g1_i1	-5.96838	1.49635	6.64529e-05	0.0036186
TRINITY_DN51008_c3_g3_i1	-5.96881	1.84189	0.00119281	0.0208225
TRINITY_DN46585_c1_g1_i2	-5.96895	2.09636	0.00440931	0.0463491
TRINITY_DN76036_c0_g1_i1	-5.96918	1.85721	0.00130873	0.0219779
TRINITY_DN17696_c0_g1_i1	-5.97185	1.7395	0.000596745	0.0133147
TRINITY_DN7049_c0_g1_i15	-5.97263	1.86611	0.00137152	0.0226303
TRINITY_DN56573_c1_g1_i4	-5.97281	1.93741	0.00205009	0.0289932
TRINITY_DN489_c0_g1_i2	-5.97457	1.41146	2.30707e-05	0.00196762
TRINITY_DN19194_c0_g1_i1	-5.97467	1.86373	0.00134703	0.022389
TRINITY_DN70305_c0_g1_i1	-5.97507	2.10401	0.00451349	0.0470204
TRINITY_DN4459_c2_g1_i1	-5.97567	2.09288	0.00430045	0.0456471
TRINITY_DN68258_c0_g1_i1	-5.97638	2.00656	0.00289741	0.0358805
TRINITY_DN3171_c0_g1_i1	-5.9768	1.84032	0.00116345	0.020539
TRINITY_DN1480_c0_g1_i1	-5.97733	1.74349	0.000607202	0.0134915
TRINITY_DN43_c0_g1_i1	-5.97775	1.69742	0.000428832	0.0107891
TRINITY_DN4127_c0_g1_i9	-5.97796	1.8319	0.00110138	0.019789
TRINITY_DN1748_c5_g1_i1	-5.97845	1.61218	0.00020865	0.00697388
TRINITY_DN32217_c2_g2_i2	-5.97858	2.05076	0.0035535	0.040721
TRINITY_DN34439_c0_g2_i1	-5.97917	1.70392	0.000449688	0.0111574
TRINITY_DN79134_c0_g1_i1	-5.98094	1.93127	0.00195557	0.028208
TRINITY_DN76839_c0_g1_i1	-5.98099	1.46199	4.29508e-05	0.00282336
TRINITY_DN1454_c6_g1_i1	-5.98147	1.90513	0.0016914	0.0258686
TRINITY_DN12444_c0_g1_i6	-5.98174	2.08718	0.00415774	0.0446991
TRINITY_DN82836_c0_g1_i1	-5.98256	1.84104	0.00115582	0.0204475
TRINITY_DN5677_c2_g2_i1	-5.98277	1.97189	0.00241308	0.0320089
TRINITY_DN17899_c0_g1_i1	-5.98553	1.71532	0.000484015	0.0116323
TRINITY_DN39339_c0_g1_i1	-5.98641	1.82235	0.00101985	0.0189089
TRINITY_DN6240_c0_g4_i1	-5.98682	1.80494	0.00091019	0.0176297
TRINITY_DN49099_c0_g1_i2	-5.98751	1.85136	0.0012202	0.0210834
TRINITY_DN12778_c0_g1_i1	-5.98817	1.70162	0.000433011	0.0108748
TRINITY_DN22418_c0_g1_i12	-5.9886	2.03614	0.00327	0.038761
TRINITY_DN14663_c0_g1_i1	-5.98872	1.52147	8.27992e-05	0.00406083
TRINITY_DN68158_c0_g1_i1	-5.9894	1.92042	0.00181592	0.0269432
TRINITY_DN6723_c0_g1_i1	-5.99082	1.56264	0.000126192	0.00525503
TRINITY_DN12739_c0_g1_i1	-5.99084	2.02099	0.00303357	0.0368812
TRINITY_DN3570_c0_g1_i2	-5.9917	1.38046	1.42255e-05	0.00154286
TRINITY_DN5610_c0_g1_i23	-5.99177	2.037	0.00326658	0.0387441
TRINITY_DN18296_c2_g1_i1	-5.9922	2.0984	0.0042955	0.0456359
TRINITY_DN33534_c0_g1_i2	-5.99262	1.68081	0.000363405	0.00973554
TRINITY_DN23115_c0_g1_i4	-5.99423	1.91617	0.00175858	0.0264355
TRINITY_DN3099_c22_g1_i1	-5.99788	1.72981	0.000525589	0.0122788
TRINITY_DN2258_c0_g2_i2	-5.99829	1.99348	0.0026215	0.0336692
TRINITY_DN9371_c0_g1_i2	-5.99854	2.10969	0.00446443	0.0467191
TRINITY_DN37933_c0_g2_i6	-5.99889	1.75973	0.000652039	0.0141183
TRINITY_DN37828_c0_g1_i2	-6.00043	2.05508	0.00350249	0.0403337
TRINITY_DN4759_c0_g2_i3	-6.00176	1.74795	0.000595613	0.0133047
TRINITY_DN30964_c2_g1_i1	-6.00203	1.9181	0.00175308	0.0263849
TRINITY_DN19957_c0_g1_i1	-6.0025	1.95771	0.00216884	0.0299921
TRINITY_DN38340_c0_g1_i10	-6.00321	1.53331	9.03346e-05	0.00430316
TRINITY_DN18505_c0_g2_i2	-6.00604	1.50616	6.67313e-05	0.00362701
TRINITY_DN672_c3_g1_i1	-6.00674	1.83339	0.00105176	0.0192517
TRINITY_DN41581_c2_g1_i2	-6.00703	2.09106	0.00406953	0.0441233
TRINITY_DN33777_c0_g1_i2	-6.00716	2.06022	0.00354793	0.040689
TRINITY_DN24810_c0_g2_i1	-6.00824	1.70562	0.000427316	0.0107641
TRINITY_DN1431_c8_g2_i2	-6.01106	1.45875	3.77755e-05	0.00262486
TRINITY_DN40440_c0_g2_i2	-6.01115	1.56064	0.000117294	0.00502007
TRINITY_DN19573_c0_g1_i3	-6.01247	1.64306	0.000252903	0.00775005
TRINITY_DN4533_c0_g1_i4	-6.01294	1.55259	0.000107575	0.00474626
TRINITY_DN82099_c0_g1_i1	-6.01298	1.52768	8.28416e-05	0.00406083
TRINITY_DN78847_c0_g1_i1	-6.01423	1.88393	0.00141105	0.0230681
TRINITY_DN22512_c1_g2_i3	-6.01434	1.95951	0.00214549	0.0297888
TRINITY_DN30328_c1_g1_i2	-6.01464	1.87027	0.00130024	0.0219121
TRINITY_DN3117_c0_g1_i2	-6.01468	1.52305	7.84423e-05	0.00396142
TRINITY_DN4945_c0_g1_i1	-6.01765	1.77811	0.000713605	0.014938
TRINITY_DN25229_c0_g1_i6	-6.01769	2.13171	0.00475851	0.0484224
TRINITY_DN5932_c0_g1_i4	-6.01791	1.77951	0.000720162	0.015028
TRINITY_DN9885_c1_g1_i3	-6.01801	1.77869	0.00071595	0.0149702
TRINITY_DN7503_c0_g1_i4	-6.01804	2.06801	0.00361346	0.0411163
TRINITY_DN44695_c0_g1_i1	-6.0182	1.97757	0.00234055	0.0314319
TRINITY_DN17119_c1_g1_i17	-6.01869	2.04126	0.003193	0.0381415
TRINITY_DN70101_c0_g1_i1	-6.01978	1.3855	1.39368e-05	0.00152632
TRINITY_DN76881_c0_g1_i2	-6.01979	1.82004	0.000941318	0.0179771
TRINITY_DN35899_c1_g1_i1	-6.01999	1.80725	0.000865259	0.0170068
TRINITY_DN23296_c0_g2_i4	-6.02071	1.83491	0.00103366	0.0190633
TRINITY_DN268_c0_g3_i1	-6.02117	1.45374	3.44501e-05	0.00248773
TRINITY_DN39724_c0_g1_i10	-6.02128	2.0074	0.00270391	0.0343586
TRINITY_DN46620_c0_g1_i1	-6.02135	1.66907	0.000309037	0.00873895
TRINITY_DN30499_c1_g2_i1	-6.0214	1.78356	0.000735333	0.0152452
TRINITY_DN60691_c0_g1_i1	-6.0214	1.71834	0.000457975	0.0112794
TRINITY_DN49193_c4_g2_i1	-6.02185	1.75433	0.000597915	0.0133205
TRINITY_DN31896_c0_g1_i1	-6.02285	1.63714	0.000234253	0.00741509
TRINITY_DN74024_c0_g1_i1	-6.02437	2.07842	0.00374913	0.0420241
TRINITY_DN62890_c0_g1_i1	-6.02518	1.75635	0.000602441	0.0134061
TRINITY_DN15115_c0_g2_i6	-6.02547	1.69685	0.000383819	0.0100801
TRINITY_DN44052_c1_g2_i2	-6.0272	2.02652	0.00293786	0.0361982
TRINITY_DN5180_c1_g2_i4	-6.02879	1.91103	0.00160646	0.0249671
TRINITY_DN53420_c2_g1_i1	-6.02913	1.88642	0.00139317	0.0228736
TRINITY_DN6282_c0_g1_i1	-6.02932	2.07676	0.00369332	0.0416312
TRINITY_DN59228_c0_g1_i7	-6.02976	1.9146	0.00163625	0.0252467
TRINITY_DN36640_c0_g2_i1	-6.03258	1.62737	0.000209759	0.00698705
TRINITY_DN9235_c0_g1_i4	-6.03577	1.3613	9.25792e-06	0.00122724
TRINITY_DN19416_c0_g2_i1	-6.03593	1.50678	6.17972e-05	0.00346822
TRINITY_DN15200_c0_g2_i1	-6.03612	2.02073	0.00281631	0.0353012
TRINITY_DN408_c5_g1_i1	-6.03645	1.62323	0.000200176	0.00682697
TRINITY_DN15461_c1_g2_i1	-6.0367	1.72512	0.00046648	0.0114121
TRINITY_DN40819_c0_g1_i2	-6.03746	1.8523	0.00111633	0.0199498
TRINITY_DN64649_c0_g1_i2	-6.03757	1.938	0.00183721	0.0271491
TRINITY_DN1128_c0_g1_i1	-6.03767	2.13888	0.00476025	0.0484224
TRINITY_DN4452_c0_g1_i1	-6.03787	1.79563	0.000772289	0.0157063
TRINITY_DN18741_c0_g1_i10	-6.03794	2.0819	0.00372923	0.0418749
TRINITY_DN964_c12_g1_i2	-6.03872	1.59532	0.000153532	0.00587121
TRINITY_DN56155_c0_g1_i1	-6.0393	1.72603	0.000467108	0.0114193
TRINITY_DN1548_c0_g2_i1	-6.04104	1.66675	0.000289589	0.00839615
TRINITY_DN5676_c0_g3_i2	-6.0423	1.67692	0.000314293	0.00883216
TRINITY_DN51257_c0_g2_i2	-6.04303	1.67726	0.000314656	0.00883814
TRINITY_DN21644_c1_g2_i10	-6.04549	1.99125	0.00239714	0.0318994
TRINITY_DN28184_c0_g1_i1	-6.04672	1.9236	0.00166976	0.0256312
TRINITY_DN43628_c1_g1_i7	-6.04713	2.03118	0.00290938	0.0359785
TRINITY_DN1493_c0_g1_i6	-6.04714	1.8789	0.00128887	0.0218448
TRINITY_DN80007_c0_g1_i1	-6.04749	1.7245	0.000453521	0.0112118
TRINITY_DN1877_c0_g1_i1	-6.04768	1.66953	0.000291909	0.0084228
TRINITY_DN32194_c0_g1_i2	-6.04888	2.07909	0.0036214	0.0411569
TRINITY_DN48640_c0_g1_i5	-6.05327	1.88984	0.00135978	0.0224992
TRINITY_DN6455_c1_g1_i17	-6.05404	2.10074	0.00395342	0.043435
TRINITY_DN75920_c0_g1_i1	-6.05537	1.6832	0.000321252	0.0089675
TRINITY_DN655_c0_g1_i1	-6.05629	1.53085	7.61642e-05	0.00389068
TRINITY_DN2710_c1_g1_i2	-6.05715	1.7317	0.00046912	0.011434
TRINITY_DN51999_c0_g2_i1	-6.05781	1.89854	0.00141896	0.02312
TRINITY_DN51973_c0_g1_i7	-6.05801	2.08414	0.00365243	0.0413293
TRINITY_DN26035_c0_g2_i1	-6.05878	1.68456	0.000322346	0.00898445
TRINITY_DN1336_c0_g1_i4	-6.05914	2.13776	0.00459209	0.0474951
TRINITY_DN81801_c0_g1_i3	-6.05935	1.72271	0.000435902	0.0109123
TRINITY_DN20288_c1_g2_i1	-6.05961	1.54186	8.49267e-05	0.00412264
TRINITY_DN116_c2_g1_i5	-6.06055	1.74905	0.000530145	0.0123361
TRINITY_DN54617_c0_g1_i1	-6.06152	2.00252	0.00247039	0.0325051
TRINITY_DN40363_c0_g1_i1	-6.06358	1.69841	0.00035677	0.00961541
TRINITY_DN10509_c0_g1_i1	-6.06392	1.91638	0.00155482	0.0245
TRINITY_DN63348_c1_g1_i4	-6.06428	2.02105	0.00269481	0.0342802
TRINITY_DN34805_c1_g1_i1	-6.06501	1.89347	0.00135945	0.0224992
TRINITY_DN70774_c0_g1_i2	-6.06554	1.74963	0.000526789	0.0122922
TRINITY_DN29748_c0_g1_i3	-6.06761	2.09086	0.00370835	0.0417364
TRINITY_DN40397_c0_g1_i2	-6.06784	1.70142	0.000361996	0.00971258
TRINITY_DN407_c4_g1_i1	-6.06928	1.77608	0.000632598	0.0138397
TRINITY_DN15640_c2_g1_i1	-6.07009	1.98544	0.00223338	0.0304604
TRINITY_DN82254_c0_g1_i1	-6.07285	1.56369	0.000102895	0.00463831
TRINITY_DN1167_c5_g1_i1	-6.0729	1.72849	0.000442378	0.0110156
TRINITY_DN8530_c0_g1_i1	-6.07301	1.8781	0.00122244	0.0211035
TRINITY_DN15185_c1_g1_i1	-6.07316	1.88672	0.00128682	0.0218269
TRINITY_DN24875_c0_g1_i1	-6.07351	2.10485	0.00390817	0.0431782
TRINITY_DN6626_c1_g1_i1	-6.0748	1.99814	0.00236399	0.0315946
TRINITY_DN47255_c1_g1_i1	-6.07486	1.8779	0.00121675	0.0210424
TRINITY_DN2718_c0_g2_i1	-6.07534	2.13372	0.00440913	0.0463491
TRINITY_DN52172_c0_g1_i14	-6.07561	1.59648	0.000141443	0.00558452
TRINITY_DN14554_c0_g1_i4	-6.07661	1.49451	4.78356e-05	0.00301051
TRINITY_DN15787_c0_g1_i2	-6.07755	1.6179	0.000172338	0.00621816
TRINITY_DN28663_c0_g1_i28	-6.07979	1.3464	6.31443e-06	0.000953544
TRINITY_DN32704_c0_g1_i1	-6.08025	1.76103	0.000555085	0.0127069
TRINITY_DN31245_c0_g2_i1	-6.08053	2.03679	0.00283253	0.0353952
TRINITY_DN940_c0_g1_i1	-6.08114	2.02394	0.00265926	0.0339458
TRINITY_DN17937_c0_g1_i5	-6.08122	1.71924	0.000404473	0.0103949
TRINITY_DN9516_c0_g3_i1	-6.08162	1.61547	0.000166798	0.00611166
TRINITY_DN625_c0_g1_i1	-6.08271	1.99183	0.00225942	0.0307013
TRINITY_DN31521_c1_g2_i1	-6.08299	1.71764	0.000397877	0.010297
TRINITY_DN10413_c0_g1_i1	-6.08326	1.94063	0.00172041	0.0260876
TRINITY_DN79546_c0_g1_i1	-6.08461	1.77491	0.00060777	0.013499
TRINITY_DN26658_c0_g1_i7	-6.0847	2.14151	0.00449287	0.0469084
TRINITY_DN61986_c0_g1_i1	-6.08513	1.84682	0.0009845	0.0184825
TRINITY_DN83464_c0_g1_i2	-6.08672	1.62842	0.000185639	0.00652486
TRINITY_DN6749_c0_g1_i8	-6.0888	1.81289	0.000783355	0.0158818
TRINITY_DN781_c0_g1_i9	-6.08902	1.94056	0.0017024	0.0259369
TRINITY_DN7928_c0_g2_i1	-6.08909	1.68042	0.000290589	0.00840211
TRINITY_DN67153_c0_g1_i2	-6.08945	1.66894	0.000263574	0.00797214
TRINITY_DN24215_c0_g1_i2	-6.08953	1.67287	0.00027247	0.00811366
TRINITY_DN17668_c0_g2_i3	-6.08966	1.78203	0.000632541	0.0138397
TRINITY_DN27490_c0_g1_i5	-6.08982	2.09279	0.00361536	0.0411163
TRINITY_DN11081_c0_g3_i6	-6.09131	2.02232	0.00259498	0.0334165
TRINITY_DN18686_c1_g3_i1	-6.09198	1.92789	0.00157812	0.024753
TRINITY_DN99_c1_g1_i3	-6.09246	1.55117	8.57767e-05	0.00414672
TRINITY_DN16565_c0_g1_i4	-6.09539	2.0834	0.00343687	0.0399366
TRINITY_DN9236_c0_g1_i3	-6.09687	1.6455	0.00021124	0.00702138
TRINITY_DN40358_c0_g1_i4	-6.09754	1.72664	0.000413287	0.0105257
TRINITY_DN610_c1_g1_i2	-6.10135	2.05776	0.00302633	0.0368416
TRINITY_DN11382_c0_g1_i2	-6.10179	1.66006	0.000237255	0.00746455
TRINITY_DN19195_c0_g1_i1	-6.10264	1.99326	0.00220129	0.0302326
TRINITY_DN1076_c0_g1_i5	-6.10267	1.61639	0.000159693	0.00599791
TRINITY_DN7597_c1_g2_i1	-6.1032	1.83724	0.000893955	0.0174131
TRINITY_DN9056_c0_g1_i2	-6.10364	2.01337	0.00243297	0.0321789
TRINITY_DN16913_c0_g1_i1	-6.10442	1.56639	9.73376e-05	0.00451203
TRINITY_DN10205_c0_g1_i1	-6.10591	1.96515	0.00188937	0.0275584
TRINITY_DN584_c0_g1_i1	-6.1067	2.00038	0.00226744	0.0307888
TRINITY_DN22189_c1_g1_i4	-6.10679	1.81028	0.000742455	0.0153079
TRINITY_DN56047_c1_g3_i1	-6.10689	1.90517	0.00134858	0.0224007
TRINITY_DN1548_c0_g1_i2	-6.10696	1.98524	0.00209676	0.0293627
TRINITY_DN16082_c0_g2_i1	-6.10731	1.75624	0.000506114	0.0119767
TRINITY_DN73499_c0_g1_i1	-6.10743	2.15077	0.00451631	0.0470204
TRINITY_DN45794_c0_g1_i2	-6.1075	1.94552	0.00169376	0.0258845
TRINITY_DN44980_c0_g1_i1	-6.10944	1.67634	0.000267903	0.00803692
TRINITY_DN77727_c0_g1_i1	-6.10965	2.01724	0.00245591	0.0323873
TRINITY_DN38543_c1_g2_i2	-6.11042	1.83343	0.000859807	0.0169223
TRINITY_DN16445_c0_g2_i10	-6.11137	1.8884	0.00121105	0.020981
TRINITY_DN20213_c0_g2_i2	-6.11398	1.87238	0.00109327	0.0196917
TRINITY_DN8813_c0_g1_i1	-6.1141	1.66634	0.00024332	0.0075712
TRINITY_DN73570_c0_g1_i3	-6.11517	1.97107	0.00191917	0.027904
TRINITY_DN34945_c1_g1_i9	-6.11522	2.02856	0.00257357	0.0332646
TRINITY_DN857_c11_g1_i1	-6.11522	1.41075	1.45943e-05	0.00156613
TRINITY_DN40381_c1_g1_i2	-6.11591	2.11916	0.00390157	0.0431242
TRINITY_DN63482_c0_g1_i1	-6.11611	2.08806	0.00339964	0.0397033
TRINITY_DN80379_c0_g1_i2	-6.1166	2.09595	0.00351961	0.0404727
TRINITY_DN55720_c0_g2_i1	-6.11809	1.5432	7.35321e-05	0.00383992
TRINITY_DN32095_c0_g1_i1	-6.11963	2.10872	0.00370726	0.0417364
TRINITY_DN4841_c0_g1_i2	-6.11973	1.86746	0.001049	0.0192434
TRINITY_DN4765_c1_g1_i1	-6.11994	1.8402	0.000881967	0.0172542
TRINITY_DN22749_c0_g1_i2	-6.12061	1.74593	0.000455518	0.0112425
TRINITY_DN70416_c0_g1_i1	-6.1211	1.55615	8.37216e-05	0.00409467
TRINITY_DN28299_c0_g2_i1	-6.12167	2.16019	0.004599	0.0475177
TRINITY_DN6190_c0_g1_i2	-6.1217	1.49317	4.1353e-05	0.00276593
TRINITY_DN9767_c0_g1_i2	-6.12303	1.81063	0.00072037	0.015028
TRINITY_DN39157_c0_g1_i1	-6.1231	1.64897	0.000204576	0.00690467
TRINITY_DN14491_c3_g1_i2	-6.12419	1.82806	0.00080782	0.0162109
TRINITY_DN9056_c0_g1_i3	-6.12457	2.17	0.00476684	0.0484557
TRINITY_DN21338_c0_g1_i8	-6.12716	1.81521	0.00073694	0.0152462
TRINITY_DN8520_c0_g1_i3	-6.12719	1.87414	0.00107804	0.0195075
TRINITY_DN75944_c0_g1_i3	-6.12786	1.80379	0.00068076	0.0145149
TRINITY_DN11951_c0_g1_i1	-6.12941	1.62537	0.000162536	0.00604027
TRINITY_DN33722_c2_g1_i1	-6.12994	2.11311	0.00372086	0.0418209
TRINITY_DN981_c0_g4_i2	-6.13018	2.06122	0.00293888	0.0361982
TRINITY_DN6795_c2_g1_i1	-6.13178	1.87223	0.00105619	0.0192966
TRINITY_DN891_c0_g1_i5	-6.13181	2.14671	0.00428512	0.0455587
TRINITY_DN40525_c0_g1_i3	-6.13372	1.95329	0.00168836	0.0258356
TRINITY_DN1177_c0_g1_i4	-6.13426	1.75842	0.00048572	0.0116477
TRINITY_DN16931_c4_g1_i1	-6.13489	1.25078	9.35002e-07	0.000265001
TRINITY_DN15621_c2_g1_i2	-6.13504	1.93504	0.00152181	0.0241859
TRINITY_DN1312_c1_g1_i5	-6.13532	1.687	0.00027602	0.00814958
TRINITY_DN5520_c0_g1_i1	-6.1355	1.848	0.000899935	0.0174777
TRINITY_DN11194_c0_g1_i3	-6.1363	1.44054	2.04694e-05	0.00185657
TRINITY_DN13142_c2_g2_i1	-6.13785	2.05619	0.00283526	0.0353962
TRINITY_DN78964_c0_g1_i1	-6.14005	1.71362	0.000339558	0.00931759
TRINITY_DN82880_c0_g1_i1	-6.14032	1.96777	0.00180579	0.0268541
TRINITY_DN25865_c1_g1_i1	-6.14077	1.50999	4.76731e-05	0.00300583
TRINITY_DN16056_c0_g1_i1	-6.14226	1.74112	0.000419075	0.0106086
TRINITY_DN65_c0_g1_i1	-6.14351	1.77708	0.000546039	0.0125677
TRINITY_DN23848_c0_g1_i1	-6.14613	1.62878	0.000161006	0.00601806
TRINITY_DN3365_c1_g2_i11	-6.14662	2.00188	0.00213754	0.0297136
TRINITY_DN112_c18_g1_i1	-6.14701	1.84186	0.000845677	0.0167172
TRINITY_DN7266_c0_g4_i1	-6.14755	1.49709	4.0197e-05	0.00271027
TRINITY_DN50593_c0_g1_i2	-6.14896	2.1489	0.00421714	0.045106
[truncated: 2,878 more rows]

## Sheet: Table S5
Supplementary Table S5 Gene Ontology (GO) terms enrichment
BALLENA						CHOISEUL
Category	GO	Term	Annotated	FDR		Category	GO	Term	Annotated	FDR
BP	GO:0031581	hemidesmosome assembly	61	0.047832		BP	GO:0050849	negative regulation of calcium-mediated ...	32	0.044525
BP	GO:0006561	proline biosynthetic process	3	0.047832		BP	GO:0022417	protein maturation by protein folding	13	0.044525
BP	GO:0007260	tyrosine phosphorylation of STAT protein	51	0.047832		BP	GO:0048821	erythrocyte development	46	0.044525
BP	GO:1990090	cellular response to nerve growth factor...	121	0.047832		BP	GO:0007032	endosome organization	117	0.044525
BP	GO:1990089	response to nerve growth factor	124	0.047832		BP	GO:0010523	negative regulation of calcium ion trans...	10	0.044525
BP	GO:0042531	positive regulation of tyrosine phosphor...	34	0.047832		BP	GO:2001135	regulation of endocytic recycling	38	0.044525
BP	GO:0042509	regulation of tyrosine phosphorylation o...	49	0.047832		BP	GO:0035563	positive regulation of chromatin binding	30	0.044525
BP	GO:0032372	negative regulation of sterol transport	13	0.047832		BP	GO:0090168	Golgi reassembly	5	0.044525
BP	GO:0032375	negative regulation of cholesterol trans...	13	0.047832		BP	GO:0019230	proprioception	8	0.044525
BP	GO:2000289	regulation of photoreceptor cell axon gu...	13	0.047832		BP	GO:2001137	positive regulation of endocytic recycli...	23	0.044525
BP	GO:0170038	proteinogenic amino acid biosynthetic pr...	93	0.047832		BP	GO:0036098	male germ-line stem cell population main...	41	0.044525
BP	GO:0170034	L-amino acid biosynthetic process	94	0.047832		BP	GO:0002637	regulation of immunoglobulin production	51	0.044525
BP	GO:0010874	regulation of cholesterol efflux	33	0.047832		BP	GO:1990798	pancreas regeneration	12	0.044525
BP	GO:0035728	response to hepatocyte growth factor	40	0.047832		BP	GO:0007271	synaptic transmission, cholinergic	94	0.044525
BP	GO:0002926	tRNA wobble base 5-methoxycarbonylmethyl...	5	0.047832		BP	GO:0006528	asparagine metabolic process	9	0.044525
BP	GO:0006782	protoporphyrinogen IX biosynthetic proce...	5	0.047832		BP	GO:0051280	negative regulation of release of seques...	9	0.044525
BP	GO:0035063	nuclear speck organization	5	0.047832		BP	GO:0051284	positive regulation of sequestering of c...	9	0.044525
BP	GO:0061058	regulation of peptidoglycan recognition ...	5	0.047832		BP	GO:0060315	negative regulation of ryanodine-sensiti...	9	0.044525
BP	GO:0061060	negative regulation of peptidoglycan rec...	5	0.047832		BP	GO:0035722	interleukin-12-mediated signaling pathwa...	59	0.044525
BP	GO:1990416	cellular response to brain-derived neuro...	27	0.047832		BP	GO:0070671	response to interleukin-12	59	0.044525
BP	GO:0008652	amino acid biosynthetic process	121	0.047832		BP	GO:0071349	cellular response to interleukin-12	59	0.044525
BP	GO:0010762	regulation of fibroblast migration	41	0.047832		BP	GO:0061515	myeloid cell development	102	0.044525
BP	GO:2001032	regulation of double-strand break repair...	21	0.047832		BP	GO:0090306	meiotic spindle assembly	44	0.044525
BP	GO:1901607	alpha-amino acid biosynthetic process	105	0.047832		BP	GO:0019882	antigen processing and presentation	208	0.044525
BP	GO:0010332	response to gamma radiation	114	0.047832		BP	GO:0048002	antigen processing and presentation of p...	155	0.044525
BP	GO:0006498	N-terminal protein lipidation	10	0.047832		BP	GO:0042771	intrinsic apoptotic signaling pathway in...	50	0.044525
BP	GO:0006657	CDP-choline pathway	10	0.047832		BP	GO:0045920	negative regulation of exocytosis	31	0.044525
BP	GO:0014891	striated muscle atrophy	10	0.047832		BP	GO:0002468	dendritic cell antigen processing and pr...	10	0.044525
BP	GO:0002266	follicular dendritic cell activation	2	0.047832		BP	GO:2000324	positive regulation of glucocorticoid re...	10	0.044525
BP	GO:0002268	follicular dendritic cell differentiatio...	2	0.047832		BP	GO:1904030	negative regulation of cyclin-dependent ...	36	0.044525
BP	GO:1904629	response to diterpene	2	0.047832		BP	GO:0046599	regulation of centriole replication	18	0.044525
BP	GO:1904630	cellular response to diterpene	2	0.047832		BP	GO:0048313	Golgi inheritance	18	0.044525
BP	GO:1904631	response to glucoside	2	0.047832		BP	GO:0010826	negative regulation of centrosome duplic...	27	0.044525
BP	GO:1904632	cellular response to glucoside	2	0.047832		BP	GO:0046606	negative regulation of centrosome cycle	27	0.044525
BP	GO:1990194	cytoplasmic U snRNP body assembly	2	0.047832		BP	GO:0050884	neuromuscular process controlling postur...	32	0.044525
BP	GO:0032371	regulation of sterol transport	50	0.047832		BP	GO:0032222	regulation of synaptic transmission, cho...	52	0.044525
BP	GO:0032374	regulation of cholesterol transport	50	0.047832		BP	GO:0032954	regulation of cytokinetic process	37	0.044525
BP	GO:0009084	glutamine family amino acid biosynthetic...	22	0.047832		BP	GO:0001910	regulation of leukocyte mediated cytotox...	23	0.044525
BP	GO:0006084	acetyl-CoA metabolic process	43	0.047832		BP	GO:0009115	xanthine catabolic process	7	0.044525
BP	GO:0035729	cellular response to hepatocyte growth f...	36	0.047832		BP	GO:0014810	positive regulation of skeletal muscle c...	7	0.044525
BP	GO:0046959	habituation	36	0.047832		BP	GO:0035600	tRNA methylthiolation	7	0.044525
BP	GO:0019318	hexose metabolic process	334	0.047832		BP	GO:0036324	vascular endothelial growth factor recep...	7	0.044525
BP	GO:0000304	response to singlet oxygen	6	0.047832		BP	GO:0060316	positive regulation of ryanodine-sensiti...	7	0.044525
BP	GO:1902951	negative regulation of dendritic spine m...	6	0.047832		BP	GO:0000493	box H/ACA snoRNP assembly	4	0.044525
BP	GO:0006536	glutamate metabolic process	44	0.047832		BP	GO:0002470	plasmacytoid dendritic cell antigen proc...	4	0.044525
BP	GO:0098703	calcium ion import across plasma membran...	23	0.047832		BP	GO:0042352	GDP-L-fucose salvage	4	0.044525
BP	GO:1902656	calcium ion import into cytosol	23	0.047832		BP	GO:0071412	cellular response to genistein	4	0.044525
BP	GO:0060136	embryonic process involved in female pre...	11	0.047832		BP	GO:0071413	cellular response to hydroxyisoflavone	4	0.044525
BP	GO:0090150	establishment of protein localization to...	437	0.047832		BP	GO:1902490	regulation of sperm capacitation	4	0.044525
BP	GO:0019320	hexose catabolic process	93	0.047832		BP	GO:1905546	cellular response to phenylpropanoid	4	0.044525
BP	GO:0010719	negative regulation of epithelial to mes...	30	0.047832		BP	GO:0044843	cell cycle G1/S phase transition	430	0.044525
BP	GO:0030224	monocyte differentiation	30	0.047832		BP	GO:0015669	gas transport	19	0.044525
BP	GO:1902065	response to L-glutamate	30	0.047832		BP	GO:0016559	peroxisome fission	19	0.044525
BP	GO:0008535	respiratory chain complex IV assembly	31	0.047832		BP	GO:0000082	G1/S transition of mitotic cell cycle	413	0.044525
BP	GO:0019695	choline metabolic process	31	0.047832		BP	GO:0036071	N-glycan fucosylation	15	0.044525
BP	GO:0002220	innate immune response activating cell s...	104	0.047832		BP	GO:2000535	regulation of entry of bacterium into ho...	15	0.044525
BP	GO:0046365	monosaccharide catabolic process	104	0.047832		BP	GO:0033594	response to hydroxyisoflavone	11	0.044525
BP	GO:0072657	protein localization to membrane	885	0.047832		BP	GO:0033595	response to genistein	11	0.044525
BP	GO:0019388	galactose catabolic process	12	0.047832		BP	GO:1903576	response to L-arginine	11	0.044525
BP	GO:0036005	response to macrophage colony-stimulatin...	12	0.047832		BP	GO:1904627	response to phorbol 13-acetate 12-myrist...	11	0.044525
BP	GO:0036006	cellular response to macrophage colony-s...	12	0.047832		BP	GO:1904628	cellular response to phorbol 13-acetate ...	11	0.044525
BP	GO:0098719	sodium ion import across plasma membrane	12	0.047832		BP	GO:0048285	organelle fission	957	0.044525
BP	GO:1905429	response to glycine	12	0.047832		BP	GO:0034389	lipid droplet organization	39	0.044525
BP	GO:1905430	cellular response to glycine	12	0.047832		BP	GO:0002478	antigen processing and presentation of e...	140	0.044525
BP	GO:0002223	stimulatory C-type lectin receptor signa...	55	0.047832		BP	GO:0019079	viral genome replication	146	0.044525
BP	GO:0010763	positive regulation of fibroblast migrat...	25	0.047832		BP	GO:0001819	positive regulation of cytokine producti...	282	0.044525
BP	GO:0002785	negative regulation of antimicrobial pep...	7	0.047832		BP	GO:0032259	methylation	404	0.044525
BP	GO:0021796	cerebral cortex regionalization	7	0.047832		BP	GO:0032543	mitochondrial translation	183	0.044525
BP	GO:0046502	uroporphyrinogen III metabolic process	7	0.047832		BP	GO:0033077	T cell differentiation in thymus	94	0.044525
BP	GO:0097089	methyl-branched fatty acid metabolic pro...	7	0.047832		BP	GO:0045638	negative regulation of myeloid cell diff...	94	0.044525
BP	GO:1905563	negative regulation of vascular endothel...	7	0.047832		BP	GO:0006862	nucleotide transport	25	0.044525
BP	GO:2001033	negative regulation of double-strand bre...	7	0.047832		BP	GO:1901679	nucleotide transmembrane transport	25	0.044525
BP	GO:0016601	Rac protein signal transduction	89	0.047832		BP	GO:0032506	cytokinetic process	112	0.044525
BP	GO:0035794	positive regulation of mitochondrial mem...	64	0.047832		BP	GO:0006983	ER overload response	16	0.044525
BP	GO:0097345	mitochondrial outer membrane permeabiliz...	56	0.047832		BP	GO:0036158	outer dynein arm assembly	16	0.044525
BP	GO:1990840	response to lectin	56	0.047832		BP	GO:0007051	spindle organization	407	0.044525
BP	GO:1990858	cellular response to lectin	56	0.047832		BP	GO:0036503	ERAD pathway	154	0.044525
BP	GO:0060019	radial glial cell differentiation	19	0.047832		BP	GO:0009609	response to symbiotic bacterium	8	0.044525
BP	GO:0061057	peptidoglycan recognition protein signal...	19	0.047832		BP	GO:0014809	regulation of skeletal muscle contractio...	8	0.044525
BP	GO:1903909	regulation of receptor clustering	19	0.047832		BP	GO:0016102	diterpenoid biosynthetic process	8	0.044525
BP	GO:0031053	primary miRNA processing	33	0.047832		BP	GO:0046110	xanthine metabolic process	8	0.044525
BP	GO:0055022	negative regulation of cardiac muscle ti...	33	0.047832		BP	GO:0006479	protein methylation	203	0.044525
BP	GO:0061117	negative regulation of heart growth	33	0.047832		BP	GO:0008213	protein alkylation	203	0.044525
BP	GO:0031293	membrane protein intracellular domain pr...	26	0.047832		BP	GO:1902065	response to L-glutamate	30	0.044525
BP	GO:0031295	T cell costimulation	26	0.047832		BP	GO:0007482	haltere development	35	0.044525
BP	GO:0051668	localization within membrane	1047	0.047832		BP	GO:0035216	haltere disc development	35	0.044525
BP	GO:0071480	cellular response to gamma radiation	65	0.047832		BP	GO:0045736	negative regulation of cyclin-dependent ...	35	0.044525
BP	GO:0046958	nonassociative learning	41	0.047832		BP	GO:0035207	negative regulation of hemocyte prolifer...	12	0.044525
BP	GO:1902255	positive regulation of intrinsic apoptot...	41	0.047832		BP	GO:0061469	regulation of type B pancreatic cell pro...	12	0.044525
BP	GO:0010728	regulation of hydrogen peroxide biosynth...	13	0.047832		BP	GO:0071651	positive regulation of chemokine (C-C mo...	12	0.044525
BP	GO:0070813	hydrogen sulfide metabolic process	13	0.047832		BP	GO:1905395	response to flavonoid	12	0.044525
BP	GO:0014047	glutamate secretion	57	0.047832		BP	GO:0007098	centrosome cycle	254	0.044525
BP	GO:1902110	positive regulation of mitochondrial mem...	57	0.047832		BP	GO:0019884	antigen processing and presentation of e...	143	0.044525
BP	GO:0036119	response to platelet-derived growth fact...	49	0.047832		BP	GO:0044837	actomyosin contractile ring organization	73	0.044525
BP	GO:0045175	basal protein localization	49	0.047832		BP	GO:0032799	low-density lipoprotein receptor particl...	21	0.044525
BP	GO:0006893	Golgi to plasma membrane transport	127	0.047832		BP	GO:0032802	low-density lipoprotein particle recepto...	21	0.044525
BP	GO:0002814	negative regulation of biosynthetic proc...	3	0.047832		BP	GO:0036065	fucosylation	57	0.044525
BP	GO:0018008	N-terminal peptidyl-glycine N-myristoyla...	3	0.047832		BP	GO:0002560	basophil mediated immunity	2	0.044525
BP	GO:0046901	tetrahydrofolylpolyglutamate biosyntheti...	3	0.047832		BP	GO:0002561	basophil degranulation	2	0.044525
BP	GO:0072027	connecting tubule development	3	0.047832		BP	GO:0003274	endocardial cushion fusion	2	0.044525
BP	GO:0072286	metanephric connecting tubule developmen...	3	0.047832		BP	GO:0015074	DNA integration	2	0.044525
BP	GO:1903416	response to glycoside	3	0.047832		BP	GO:0032298	positive regulation of DNA-templated DNA...	2	0.044525
BP	GO:2000490	negative regulation of hepatic stellate ...	3	0.047832		BP	GO:0036138	peptidyl-histidine hydroxylation	2	0.044525
BP	GO:1905710	positive regulation of membrane permeabi...	66	0.047832		BP	GO:0038163	thrombopoietin-mediated signaling pathwa...	2	0.044525
BP	GO:1901798	positive regulation of signal transducti...	75	0.047832		BP	GO:0042264	peptidyl-aspartic acid hydroxylation	2	0.044525
BP	GO:0072599	establishment of protein localization to...	166	0.047832		BP	GO:0060375	regulation of mast cell differentiation	2	0.044525
BP	GO:0006012	galactose metabolic process	27	0.047832		BP	GO:0150106	regulation of protein localization to ce...	2	0.044525
BP	GO:0006085	acetyl-CoA biosynthetic process	27	0.047832		BP	GO:0150119	negative regulation of protein localizat...	2	0.044525
BP	GO:0031294	lymphocyte costimulation	27	0.047832		BP	GO:1904702	regulation of protein localization to ad...	2	0.044525
BP	GO:0033143	regulation of intracellular steroid horm...	129	0.047832		BP	GO:1904703	negative regulation of protein localizat...	2	0.044525
BP	GO:0006612	protein targeting to membrane	264	0.047832		BP	GO:0000491	small nucleolar ribonucleoprotein comple...	26	0.044525
BP	GO:0006687	glycosphingolipid metabolic process	102	0.047832		BP	GO:0042426	choline catabolic process	26	0.044525
BP	GO:0005996	monosaccharide metabolic process	396	0.047832		BP	GO:0055015	ventricular cardiac muscle cell developm...	26	0.044525
BP	GO:0006499	N-terminal protein myristoylation	8	0.047832		BP	GO:0002697	regulation of immune effector process	346	0.044525
BP	GO:0010744	positive regulation of macrophage derive...	8	0.047832		BP	GO:0048207	vesicle targeting, rough ER to cis-Golgi	91	0.044525
BP	GO:0014732	skeletal muscle atrophy	8	0.047832		BP	GO:0048208	COPII vesicle coating	91	0.044525
BP	GO:0018377	protein myristoylation	8	0.047832		BP	GO:0015701	bicarbonate transport	31	0.044525
BP	GO:0046501	protoporphyrinogen IX metabolic process	8	0.047832		BP	GO:0019695	choline metabolic process	31	0.044525
BP	GO:0061622	glycolytic process through glucose-1-pho...	8	0.047832		BP	GO:0007603	phototransduction, visible light	74	0.044525
BP	GO:1901053	sarcosine catabolic process	8	0.047832		BP	GO:0090114	COPII-coated vesicle budding	97	0.044525
BP	GO:1904393	regulation of skeletal muscle acetylchol...	8	0.047832		BP	GO:0043094	cellular metabolic compound salvage	52	0.044525
BP	GO:1902686	mitochondrial outer membrane permeabiliz...	59	0.047832		BP	GO:0000079	regulation of cyclin-dependent protein s...	103	0.044525
BP	GO:0046794	transport of virus	35	0.047832		BP	GO:1901998	toxin transport	63	0.044525
BP	GO:0075733	intracellular transport of virus	35	0.047832		BP	GO:0043112	receptor metabolic process	188	0.044525
BP	GO:0007584	response to nutrient	346	0.047832		BP	GO:0000454	snoRNA guided rRNA pseudouridine synthes...	5	0.044525
BP	GO:1905953	negative regulation of lipid localizatio...	85	0.047832		BP	GO:0010238	response to proline	5	0.044525
BP	GO:0038179	neurotrophin signaling pathway	51	0.047832		BP	GO:0015671	oxygen transport	5	0.044525
BP	GO:1901028	regulation of mitochondrial outer membra...	51	0.047832		BP	GO:0018197	peptidyl-aspartic acid modification	5	0.044525
BP	GO:0033280	response to vitamin D	43	0.047832		BP	GO:0043173	nucleotide salvage	5	0.044525
BP	GO:0031848	protection from non-homologous end joini...	14	0.047832		BP	GO:0048213	Golgi vesicle prefusion complex stabiliz...	5	0.044525
BP	GO:0061052	negative regulation of cell growth invol...	14	0.047832		BP	GO:0060374	mast cell differentiation	5	0.044525
BP	GO:0071636	positive regulation of transforming grow...	14	0.047832		BP	GO:1903450	regulation of G1 to G0 transition	5	0.044525
BP	GO:0016321	female meiosis chromosome segregation	28	0.047832		BP	GO:1903452	positive regulation of G1 to G0 transiti...	5	0.044525
BP	GO:0035384	thioester biosynthetic process	60	0.047832		BP	GO:1903722	regulation of centriole elongation	5	0.044525
BP	GO:0071616	acyl-CoA biosynthetic process	60	0.047832		BP	GO:1903723	negative regulation of centriole elongat...	5	0.044525
BP	GO:0006779	porphyrin-containing compound biosynthet...	52	0.047832		BP	GO:0001878	response to yeast	17	0.044525
BP	GO:0006534	cysteine metabolic process	36	0.047832		BP	GO:0016139	glycoside catabolic process	17	0.044525
BP	GO:0009070	serine family amino acid biosynthetic pr...	44	0.047832		BP	GO:0080184	response to phenylpropanoid	17	0.044525
BP	GO:0033145	positive regulation of intracellular ste...	44	0.047832		BP	GO:0000022	mitotic spindle elongation	69	0.044525
BP	GO:0051938	L-glutamate import	44	0.047832		BP	GO:0002700	regulation of production of molecular me...	158	0.044525
BP	GO:1901030	positive regulation of mitochondrial out...	44	0.047832		BP	GO:0006903	vesicle targeting	152	0.044525
BP	GO:0098876	vesicle-mediated transport to the plasma...	269	0.047832		BP	GO:0019991	septate junction assembly	104	0.044525
BP	GO:0002181	cytoplasmic translation	250	0.047832		BP	GO:0048199	vesicle targeting, to, from or within Go...	104	0.044525
BP	GO:0170044	non-proteinogenic amino acid catabolic p...	29	0.047832		BP	GO:1901658	glycosyl compound catabolic process	53	0.044525
BP	GO:0002812	biosynthetic process of antibacterial pe...	15	0.047832		BP	GO:0003323	type B pancreatic cell development	37	0.044525
BP	GO:0002813	regulation of biosynthetic process of an...	15	0.047832		BP	GO:0006887	exocytosis	982	0.044525
BP	GO:0010838	positive regulation of keratinocyte prol...	15	0.047832		BP	GO:0001911	negative regulation of leukocyte mediate...	13	0.044525
BP	GO:0038180	nerve growth factor signaling pathway	15	0.047832		BP	GO:0002716	negative regulation of natural killer ce...	13	0.044525
BP	GO:0032369	negative regulation of lipid transport	45	0.047832		BP	GO:0007555	regulation of ecdysteroid secretion	13	0.044525
BP	GO:0045071	negative regulation of viral genome repl...	37	0.047832		BP	GO:0045109	intermediate filament organization	13	0.044525
BP	GO:1903749	positive regulation of establishment of ...	37	0.047832		BP	GO:0045457	ecdysteroid secretion	13	0.044525
BP	GO:1905477	positive regulation of protein localizat...	192	0.047832		BP	GO:0045953	negative regulation of natural killer ce...	13	0.044525
BP	GO:0016053	organic acid biosynthetic process	415	0.047832		BP	GO:0046600	negative regulation of centriole replica...	13	0.044525
BP	GO:0046394	carboxylic acid biosynthetic process	415	0.047832		BP	GO:0061304	retinal blood vessel morphogenesis	13	0.044525
BP	GO:0006885	regulation of pH	125	0.047832		BP	GO:0071265	L-methionine biosynthetic process	13	0.044525
BP	GO:0097104	postsynaptic membrane assembly	22	0.047832		BP	GO:0071609	chemokine (C-C motif) ligand 5 productio...	13	0.044525
BP	GO:0008345	larval locomotory behavior	62	0.047832		BP	GO:0071649	regulation of chemokine (C-C motif) liga...	13	0.044525
BP	GO:0010730	negative regulation of hydrogen peroxide...	9	0.047832		BP	GO:1901993	regulation of meiotic cell cycle phase t...	13	0.044525
BP	GO:0032494	response to peptidoglycan	9	0.047832		BP	GO:0042178	xenobiotic catabolic process	32	0.044573
BP	GO:0032907	transforming growth factor beta3 product...	9	0.047832		BP	GO:0015695	organic cation transport	147	0.044634
BP	GO:0032910	regulation of transforming growth factor...	9	0.047832		BP	GO:0009584	detection of visible light	111	0.044634
BP	GO:0032916	positive regulation of transforming grow...	9	0.047832		BP	GO:0002638	negative regulation of immunoglobulin pr...	9	0.044634
BP	GO:0046549	retinal cone cell development	9	0.047832		BP	GO:0006117	acetaldehyde metabolic process	9	0.044634
BP	GO:0046836	glycolipid transport	9	0.047832		BP	GO:0014722	regulation of skeletal muscle contractio...	9	0.044634
BP	GO:1901052	sarcosine metabolic process	9	0.047832		BP	GO:0035378	carbon dioxide transmembrane transport	9	0.044634
BP	GO:1905664	regulation of calcium ion import across ...	9	0.047832		BP	GO:1903896	positive regulation of IRE1-mediated unf...	9	0.044634
BP	GO:0030641	regulation of cellular pH	107	0.047832		BP	GO:0061640	cytoskeleton-dependent cytokinesis	306	0.045267
BP	GO:0036297	interstrand cross-link repair	107	0.047832		BP	GO:0006901	vesicle coating	94	0.045267
BP	GO:0060291	long-term synaptic potentiation	107	0.047832		BP	GO:0002703	regulation of leukocyte mediated immunit...	118	0.045267
BP	GO:0098659	inorganic cation import across plasma me...	71	0.047832		BP	GO:0016192	vesicle-mediated transport	2580	0.045267
BP	GO:0099587	inorganic ion import across plasma membr...	71	0.047832		BP	GO:0018193	peptidyl-amino acid modification	1396	0.045267
BP	GO:0006892	post-Golgi vesicle-mediated transport	213	0.047832		BP	GO:0002715	regulation of natural killer cell mediat...	18	0.045267
BP	GO:0006614	SRP-dependent cotranslational protein ta...	136	0.047832		BP	GO:0042269	regulation of natural killer cell mediat...	18	0.045267
BP	GO:0017004	cytochrome complex assembly	38	0.047832		BP	GO:1905880	negative regulation of oogenesis	18	0.045267
BP	GO:0002787	negative regulation of antibacterial pep...	4	0.047832		BP	GO:0032224	positive regulation of synaptic transmis...	38	0.045267
BP	GO:0002806	negative regulation of antimicrobial pep...	4	0.047832		BP	GO:1902806	regulation of cell cycle G1/S phase tran...	269	0.045267
BP	GO:0002809	negative regulation of antibacterial pep...	4	0.047832		BP	GO:0015871	choline transport	33	0.045267
BP	GO:0006258	UDP-glucose catabolic process	4	0.047832		BP	GO:0043162	ubiquitin-dependent protein catabolic pr...	33	0.045267
BP	GO:0006780	uroporphyrinogen III biosynthetic proces...	4	0.047832		BP	GO:0010635	regulation of mitochondrial fusion	23	0.045267
BP	GO:0010481	epidermal cell division	4	0.047832		BP	GO:0051225	spindle assembly	231	0.045267
BP	GO:0010482	regulation of epidermal cell division	4	0.047832		BP	GO:0050667	homocysteine metabolic process	28	0.045267
BP	GO:0018201	peptidyl-glycine modification	4	0.047832		BP	GO:0055012	ventricular cardiac muscle cell differen...	28	0.045267
BP	GO:0032097	positive regulation of response to food	4	0.047832		BP	GO:0016050	vesicle organization	540	0.045267
BP	GO:0032100	positive regulation of appetite	4	0.047832		BP	GO:1902116	negative regulation of organelle assembl...	66	0.045267
BP	GO:0032227	negative regulation of synaptic transmis...	4	0.047832		BP	GO:0002683	negative regulation of immune system pro...	434	0.045267
BP	GO:0060197	cloacal septation	4	0.047832		BP	GO:0010824	regulation of centrosome duplication	55	0.045267
BP	GO:0060529	squamous basal epithelial stem cell diff...	4	0.047832		BP	GO:0043903	regulation of biological process involve...	232	0.045267
BP	GO:0061156	pulmonary artery morphogenesis	4	0.047832		BP	GO:0006900	vesicle budding from membrane	144	0.045267
BP	GO:0070318	positive regulation of G0 to G1 transiti...	4	0.047832		BP	GO:0045055	regulated exocytosis	861	0.045267
BP	GO:0071316	cellular response to nicotine	4	0.047832		BP	GO:0019058	viral life cycle	297	0.045267
BP	GO:0072704	response to mercaptoethanol	4	0.047832		BP	GO:0072583	clathrin-dependent endocytosis	126	0.045267
BP	GO:0072705	cellular response to mercaptoethanol	4	0.047832		BP	GO:0000727	double-strand break repair via break-ind...	14	0.045267
BP	GO:0098735	positive regulation of the force of hear...	4	0.047832		BP	GO:0002711	positive regulation of T cell mediated i...	14	0.045267
BP	GO:1902321	methyl-branched fatty acid biosynthetic ...	4	0.047832		BP	GO:0045105	intermediate filament polymerization or ...	14	0.045267
BP	GO:1904674	positive regulation of somatic stem cell...	4	0.047832		BP	GO:0045108	regulation of intermediate filament poly...	14	0.045267
BP	GO:0048661	positive regulation of smooth muscle cel...	118	0.047832		BP	GO:0060283	negative regulation of oocyte developmen...	14	0.045267
BP	GO:0033014	tetrapyrrole biosynthetic process	55	0.047832		BP	GO:1904338	regulation of dopaminergic neuron differ...	14	0.045267
BP	GO:0060325	face morphogenesis	55	0.047832		BP	GO:2000322	regulation of glucocorticoid receptor si...	14	0.045267
BP	GO:1903901	negative regulation of viral life cycle	55	0.047832		BP	GO:0002068	glandular epithelial cell development	39	0.045267
BP	GO:0001845	phagolysosome assembly	23	0.047832		BP	GO:0006515	protein quality control for misfolded or...	39	0.045267
BP	GO:0010890	positive regulation of sequestering of t...	16	0.047832		BP	GO:0010737	protein kinase A signaling	39	0.045267
BP	GO:0010944	negative regulation of transcription by ...	16	0.047832		BP	GO:0097722	sperm motility	108	0.045267
BP	GO:0043101	purine-containing compound salvage	16	0.047832		BP	GO:0002762	negative regulation of myeloid leukocyte...	50	0.045267
BP	GO:0050665	hydrogen peroxide biosynthetic process	16	0.047832		BP	GO:0120192	tight junction assembly	176	0.045267
BP	GO:0050914	sensory perception of salty taste	16	0.047832		BP	GO:0000916	actomyosin contractile ring contraction	34	0.045267
BP	GO:0061502	early endosome to recycling endosome tra...	16	0.047832		BP	GO:0036213	contractile ring contraction	34	0.045267
BP	GO:0097113	AMPA glutamate receptor clustering	16	0.047832		BP	GO:0042574	retinal metabolic process	19	0.045267
BP	GO:2000767	positive regulation of cytoplasmic trans...	16	0.047832		BP	GO:0061299	retina vasculature morphogenesis in came...	19	0.045267
BP	GO:0010761	fibroblast migration	64	0.047832		BP	GO:0016137	glycoside metabolic process	29	0.045267
BP	GO:0033146	regulation of intracellular estrogen rec...	64	0.047832		BP	GO:0030719	P granule organization	29	0.045267
BP	GO:1902108	regulation of mitochondrial membrane per...	64	0.047832		BP	GO:1903305	regulation of regulated secretory pathwa...	97	0.045267
BP	GO:0005975	carbohydrate metabolic process	752	0.047832		BP	GO:0035635	entry of bacterium into host cell	24	0.045267
BP	GO:0045047	protein targeting to ER	157	0.047892		BP	GO:0060586	multicellular organismal-level iron ion ...	24	0.045267
BP	GO:0036120	cellular response to platelet-derived gr...	47	0.047892		BP	GO:0043297	apical junction assembly	209	0.045267
BP	GO:0006303	double-strand break repair via nonhomolo...	119	0.048196		BP	GO:2000045	regulation of G1/S transition of mitotic...	254	0.045267
BP	GO:0051336	regulation of hydrolase activity	1437	0.04851		BP	GO:0002568	somatic diversification of T cell recept...	10	0.045267
BP	GO:0001919	regulation of receptor recycling	31	0.048519		BP	GO:0002681	somatic recombination of T cell receptor...	10	0.045267
BP	GO:0043200	response to amino acid	217	0.049013		BP	GO:0010520	regulation of reciprocal meiotic recombi...	10	0.045267
BP	GO:0006400	tRNA modification	139	0.049066		BP	GO:0031666	positive regulation of lipopolysaccharid...	10	0.045267
BP	GO:0046685	response to arsenic-containing substance	92	0.049066		BP	GO:0032223	negative regulation of synaptic transmis...	10	0.045267
BP	GO:0050852	T cell receptor signaling pathway	92	0.049066		BP	GO:0033153	T cell receptor V(D)J recombination	10	0.045267
BP	GO:1905475	regulation of protein localization to me...	279	0.049066		BP	GO:0043102	amino acid salvage	10	0.045267
BP	GO:0170041	non-proteinogenic amino acid metabolic p...	111	0.049066		BP	GO:0048240	sperm capacitation	10	0.045267
BP	GO:0007143	female meiotic nuclear division	159	0.049066		BP	GO:0071267	L-methionine salvage	10	0.045267
BP	GO:0006560	proline metabolic process	10	0.049066		BP	GO:1900194	negative regulation of oocyte maturation	10	0.045267
BP	GO:0021886	hypothalamus gonadotrophin-releasing hor...	10	0.049066		BP	GO:1904017	cellular response to Thyroglobulin triio...	10	0.045267
BP	GO:0021888	hypothalamus gonadotrophin-releasing hor...	10	0.049066		BP	GO:0002326	B cell lineage commitment	6	0.045267
BP	GO:0035199	salt aversion	10	0.049066		BP	GO:0006311	meiotic gene conversion	6	0.045267
BP	GO:0042340	keratan sulfate catabolic process	10	0.049066		BP	GO:0006549	isoleucine metabolic process	6	0.045267
BP	GO:0042689	regulation of crystal cell differentiati...	10	0.049066		BP	GO:0006728	pteridine biosynthetic process	6	0.045267
BP	GO:0090370	negative regulation of cholesterol efflu...	10	0.049066		BP	GO:0016108	tetraterpenoid metabolic process	6	0.045267
BP	GO:2000035	regulation of stem cell division	10	0.049066		BP	GO:0016116	carotenoid metabolic process	6	0.045267
BP	GO:2000495	regulation of cell proliferation involve...	10	0.049066		BP	GO:0016122	xanthophyll metabolic process	6	0.045267
BP	GO:0033601	positive regulation of mammary gland epi...	24	0.049066		BP	GO:0042350	GDP-L-fucose biosynthetic process	6	0.045267
BP	GO:0035287	head segmentation	24	0.049066		BP	GO:0042817	pyridoxal metabolic process	6	0.045267
BP	GO:0060250	germ-line stem-cell niche homeostasis	24	0.049066		BP	GO:0046968	peptide antigen transport	6	0.045267
BP	GO:0046854	phosphatidylinositol phosphate biosynthe...	140	0.049066		BP	GO:0048386	positive regulation of retinoic acid rec...	6	0.045267
BP	GO:0051453	regulation of intracellular pH	102	0.049066		BP	GO:0048388	endosomal lumen acidification	6	0.045267
BP	GO:0038095	Fc-epsilon receptor signaling pathway	40	0.04918		BP	GO:0070493	thrombin-activated receptor signaling pa...	6	0.045267
BP	GO:0051220	cytoplasmic sequestering of protein	40	0.04918		BP	GO:0071403	cellular response to high density lipopr...	6	0.045267
BP	GO:0036065	fucosylation	57	0.04918		BP	GO:0097323	B cell adhesion	6	0.045267
BP	GO:0009064	glutamine family amino acid metabolic pr...	93	0.04918		BP	GO:1904217	regulation of CDP-diacylglycerol-serine ...	6	0.045267
BP	GO:0002460	adaptive immune response based on somati...	160	0.04918		BP	GO:1904219	positive regulation of CDP-diacylglycero...	6	0.045267
BP	GO:0040039	inductive cell migration	32	0.04918		BP	GO:1904220	regulation of serine C-palmitoyltransfer...	6	0.045267
BP	GO:0042359	vitamin D metabolic process	32	0.04918		BP	GO:1904222	positive regulation of serine C-palmitoy...	6	0.045267
BP	GO:0072594	establishment of protein localization to...	803	0.04918		BP	GO:1904692	positive regulation of type B pancreatic...	6	0.045267
BP	GO:0001941	postsynaptic membrane organization	75	0.04918		BP	GO:0003309	type B pancreatic cell differentiation	40	0.046765
BP	GO:0001921	positive regulation of receptor recyclin...	17	0.04918		BP	GO:0002252	immune effector process	1172	0.046765
BP	GO:0033212	iron import into cell	17	0.04918		BP	GO:0031023	microtubule organizing center organizati...	268	0.046931
BP	GO:0042685	cardioblast cell fate specification	17	0.04918		BP	GO:0019886	antigen processing and presentation of e...	116	0.046931
BP	GO:0060513	prostatic bud formation	17	0.04918		BP	GO:0018022	peptidyl-lysine methylation	147	0.047186
BP	GO:0006281	DNA repair	771	0.04918		BP	GO:0000212	meiotic spindle organization	98	0.047186
CC	GO:0005853	eukaryotic translation elongation factor...	14	0.048172		BP	GO:0009066	aspartate family amino acid metabolic pr...	98	0.047186
CC	GO:0033257	Bcl3/NF-kappaB2 complex	2	0.048172		BP	GO:0006888	endoplasmic reticulum to Golgi vesicle-m...	262	0.047309
CC	GO:0044316	cone cell pedicle	6	0.048172		BP	GO:0002824	positive regulation of adaptive immune r...	57	0.047309
CC	GO:0070876	SOSS complex	6	0.048172		BP	GO:0032728	positive regulation of interferon-beta p...	35	0.047392
CC	GO:1904813	ficolin-1-rich granule lumen	217	0.048172		BP	GO:0051645	Golgi localization	35	0.047392
CC	GO:0031901	early endosome membrane	119	0.048172		BP	GO:0031297	replication fork processing	63	0.047392
CC	GO:0008623	CHRAC	8	0.048172		BP	GO:0045023	G0 to G1 transition	63	0.047392
CC	GO:0030673	axolemma	44	0.048172		BP	GO:0070129	regulation of mitochondrial translation	46	0.047392
CC	GO:0005759	mitochondrial matrix	647	0.048172		BP	GO:0090077	foam cell differentiation	46	0.047392
CC	GO:0033256	I-kappaB/NF-kappaB complex	9	0.048172		BP	GO:0010256	endomembrane system organization	801	0.047392
CC	GO:0042587	glycogen granule	9	0.048172		BP	GO:0030168	platelet activation	111	0.047392
CC	GO:0097539	ciliary transition fiber	9	0.048172		BP	GO:0010745	negative regulation of macrophage derive...	30	0.047392
CC	GO:0005794	Golgi apparatus	1732	0.048172		BP	GO:0019377	glycolipid catabolic process	30	0.047392
CC	GO:0032589	neuron projection membrane	99	0.048172		BP	GO:0048385	regulation of retinoic acid receptor sig...	30	0.047392
CC	GO:0000791	euchromatin	90	0.048172		BP	GO:0070314	G1 to G0 transition	30	0.047392
CC	GO:0034730	SmD-containing SMN-Sm protein complex	4	0.048172		BP	GO:1901685	glutathione derivative metabolic process	30	0.047392
CC	GO:0071547	piP-body	4	0.048172		BP	GO:1901687	glutathione derivative biosynthetic proc...	30	0.047392
CC	GO:0097467	type III terminal bouton	4	0.048172		BP	GO:1903170	negative regulation of calcium ion trans...	30	0.047392
CC	GO:0005685	U1 snRNP	31	0.0488		BP	GO:0030714	anterior/posterior axis specification, f...	15	0.047392
CC	GO:0005739	mitochondrion	1941	0.0488		BP	GO:0033152	immunoglobulin V(D)J recombination	15	0.047392
CC	GO:0032588	trans-Golgi network membrane	121	0.0488		BP	GO:0090219	negative regulation of lipid kinase acti...	15	0.047392
CC	GO:0022626	cytosolic ribosome	220	0.0488		BP	GO:0002706	regulation of lymphocyte mediated immuni...	87	0.047392
CC	GO:0070761	pre-snoRNP complex	17	0.0488		BP	GO:0009593	detection of chemical stimulus	87	0.047392
MF	GO:0003746	translation elongation factor activity	33	0.045541		BP	GO:0031396	regulation of protein ubiquitination	316	0.047392
MF	GO:0004531	deoxyribonuclease II activity	4	0.045541		BP	GO:0034656	nucleobase-containing small molecule cat...	52	0.047392
MF	GO:0019202	amino acid kinase activity	4	0.045541		BP	GO:0060261	positive regulation of transcription ini...	52	0.047392
MF	GO:0004565	beta-galactosidase activity	8	0.045541		BP	GO:0120193	tight junction organization	180	0.047392
MF	GO:0050308	sugar-phosphatase activity	14	0.045541		BP	GO:0006890	retrograde vesicle-mediated transport, G...	136	0.047392
MF	GO:0001162	RNA polymerase II intronic transcription...	15	0.045541		BP	GO:0048384	retinoic acid receptor signaling pathway	41	0.047392
MF	GO:0042609	CD4 receptor binding	10	0.045541		BP	GO:0032888	regulation of mitotic spindle elongation	25	0.047392
MF	GO:0016410	N-acyltransferase activity	98	0.045541		BP	GO:0033690	positive regulation of osteoblast prolif...	25	0.047392
MF	GO:0004735	pyrroline-5-carboxylate reductase activi...	2	0.045541		BP	GO:0048308	organelle inheritance	25	0.047392
MF	GO:0070773	protein-N-terminal glutamine amidohydrol...	2	0.045541		BP	GO:0051481	negative regulation of cytosolic calcium...	25	0.047392
MF	GO:0042610	CD8 receptor binding	6	0.045541		BP	GO:0006469	negative regulation of protein kinase ac...	310	0.047441
MF	GO:0004331	fructose-2,6-bisphosphate 2-phosphatase ...	11	0.045541		BP	GO:0045010	actin nucleation	58	0.047702
MF	GO:0008443	phosphofructokinase activity	11	0.045541		BP	GO:0033673	negative regulation of kinase activity	337	0.048449
MF	GO:0070095	fructose-6-phosphate binding	11	0.045541		BP	GO:0007595	lactation	64	0.048449
MF	GO:0019203	carbohydrate phosphatase activity	17	0.045541		BP	GO:0031400	negative regulation of protein modificat...	853	0.048449
MF	GO:0016881	acid-amino acid ligase activity	38	0.045541		BP	GO:0072332	intrinsic apoptotic signaling pathway by...	112	0.048449
MF	GO:0010484	histone H3 acetyltransferase activity	25	0.045541		BP	GO:0140056	organelle localization by membrane tethe...	213	0.048449
MF	GO:0001161	intronic transcription regulatory region...	19	0.045541		BP	GO:0030317	flagellated sperm motility	106	0.048562
MF	GO:0016407	acetyltransferase activity	109	0.045541		BP	GO:0072488	ammonium transmembrane transport	70	0.048562
MF	GO:0015925	galactosidase activity	13	0.045541		BP	GO:0002708	positive regulation of lymphocyte mediat...	47	0.048562
MF	GO:0046997	oxidoreductase activity, acting on the C...	13	0.045541		BP	GO:0062125	regulation of mitochondrial gene express...	47	0.048562
MF	GO:0004054	arginine kinase activity	3	0.045541		BP	GO:0048278	vesicle docking	82	0.048598
MF	GO:0004090	carbonyl reductase (NADPH) activity	3	0.045541		BP	GO:0034311	diol metabolic process	36	0.048598
MF	GO:0004326	tetrahydrofolylpolyglutamate synthase ac...	3	0.045541		BP	GO:0048557	embryonic digestive tract morphogenesis	88	0.048598
MF	GO:0004379	glycylpeptide N-tetradecanoyltransferase...	3	0.045541		BP	GO:0000280	nuclear division	889	0.048967
MF	GO:0004890	GABA-A receptor activity	3	0.045541		BP	GO:0051606	detection of stimulus	405	0.04947
MF	GO:0008650	rRNA (uridine-2'-O-)-methyltransferase a...	3	0.045541		BP	GO:0000912	assembly of actomyosin apparatus involve...	53	0.04947
MF	GO:0016436	rRNA (uridine) methyltransferase activit...	3	0.045541		BP	GO:0045132	meiotic chromosome segregation	214	0.04947
MF	GO:0016775	phosphotransferase activity, nitrogenous...	3	0.045541		BP	GO:0002495	antigen processing and presentation of p...	119	0.04947
MF	GO:0019107	myristoyltransferase activity	3	0.045541		BP	GO:0002504	antigen processing and presentation of p...	119	0.04947
MF	GO:0022851	GABA-gated chloride ion channel activity	3	0.045541		BP	GO:1905268	negative regulation of chromatin organiz...	119	0.04947
MF	GO:0099510	calcium ion binding involved in regulati...	3	0.045541		CC	GO:0099631	postsynaptic endocytic zone cytoplasmic ...	6	0.000429
MF	GO:0099534	calcium ion binding involved in regulati...	3	0.045541		CC	GO:0098843	postsynaptic endocytic zone	11	0.005695
MF	GO:0099567	calcium ion binding involved in regulati...	3	0.045541		CC	GO:0000307	cyclin-dependent protein kinase holoenzy...	50	0.010988
MF	GO:0030695	GTPase regulator activity	671	0.045758		CC	GO:0035323	male germline ring canal	13	0.010988
MF	GO:0008080	N-acetyltransferase activity	84	0.045758		CC	GO:0071439	clathrin complex	10	0.010988
MF	GO:0030165	PDZ domain binding	139	0.045758		CC	GO:0030120	vesicle coat	63	0.015968
MF	GO:0004308	exo-alpha-sialidase activity	8	0.045758		CC	GO:0098592	cytoplasmic side of apical plasma membra...	31	0.017324
MF	GO:0008480	sarcosine dehydrogenase activity	8	0.045758		CC	GO:1902554	serine/threonine protein kinase complex	126	0.023617
MF	GO:0016997	alpha-sialidase activity	8	0.045758		CC	GO:0005833	hemoglobin complex	6	0.025034
MF	GO:0030552	cAMP binding	28	0.045758		CC	GO:0033583	rhabdomere membrane	6	0.025034
MF	GO:0016747	acyltransferase activity, transferring g...	239	0.045758		CC	GO:0035997	rhabdomere microvillus membrane	6	0.025034
MF	GO:0051020	GTPase binding	863	0.045758		CC	GO:0000813	ESCRT I complex	14	0.035441
MF	GO:0008171	O-methyltransferase activity	21	0.045758		CC	GO:0097134	cyclin E1-CDK2 complex	7	0.035441
MF	GO:0008186	ATP-dependent activity, acting on RNA	134	0.045758		CC	GO:0097135	cyclin E2-CDK2 complex	7	0.035441
MF	GO:0031267	small GTPase binding	727	0.045758		CC	GO:0036501	UFD1-NPL4 complex	4	0.035441
MF	GO:0005096	GTPase activator activity	335	0.045758		CC	GO:0098791	Golgi apparatus subcompartment	929	0.035441
MF	GO:0000700	mismatch base pair DNA N-glycosylase act...	9	0.045758		CC	GO:0000221	vacuolar proton-transporting V-type ATPa...	11	0.035441
MF	GO:0031072	heat shock protein binding	235	0.045758		CC	GO:0033180	proton-transporting V-type ATPase, V1 do...	11	0.035441
MF	GO:0051059	NF-kappaB binding	46	0.045758		CC	GO:0030132	clathrin coat of coated pit	24	0.035441
MF	GO:0008083	growth factor activity	30	0.045758		CC	GO:0000139	Golgi membrane	683	0.035441
MF	GO:0032452	histone demethylase activity	30	0.045758		CC	GO:0098588	bounding membrane of organelle	1960	0.035441
MF	GO:0046920	alpha-(1->3)-fucosyltransferase activity	30	0.045758		CC	GO:1904949	ATPase complex	232	0.035441
MF	GO:0140457	protein demethylase activity	30	0.045758		CC	GO:0002081	outer acrosomal membrane	8	0.035441
MF	GO:0004536	DNA nuclease activity	90	0.045758		CC	GO:0035996	rhabdomere microvillus	8	0.035441
MF	GO:0003697	single-stranded DNA binding	226	0.045758		CC	GO:0031298	replication fork protection complex	12	0.035441
MF	GO:0003847	1-alkyl-2-acetylglycerophosphocholine es...	4	0.045758		CC	GO:0030117	membrane coat	101	0.035441
MF	GO:0004852	uroporphyrinogen-III synthase activity	4	0.045758		CC	GO:0048475	coated membrane	101	0.035441
MF	GO:0010851	cyclase regulator activity	4	0.045758		CC	GO:0031838	haptoglobin-hemoglobin complex	2	0.035441
MF	GO:0010853	cyclase activator activity	4	0.045758		CC	GO:0033644	host cell membrane	2	0.035441
MF	GO:0035575	histone H4K20 demethylase activity	4	0.045758		CC	GO:0044221	host cell synapse	2	0.035441
MF	GO:0050313	sulfur dioxygenase activity	4	0.045758		CC	GO:0044231	host cell presynaptic membrane	2	0.035441
MF	GO:0003724	RNA helicase activity	119	0.045758		CC	GO:0097123	cyclin A1-CDK2 complex	2	0.035441
MF	GO:0016645	oxidoreductase activity, acting on the C...	47	0.045758		CC	GO:0097124	cyclin A2-CDK2 complex	2	0.035441
MF	GO:0005542	folic acid binding	16	0.045758		CC	GO:0036020	endolysosome membrane	26	0.035441
MF	GO:0071933	Arp2/3 complex binding	16	0.045758		CC	GO:1902911	protein kinase complex	144	0.035441
MF	GO:0003735	structural constituent of ribosome	279	0.045758		CC	GO:0005873	plus-end kinesin complex	5	0.035441
MF	GO:0005507	copper ion binding	39	0.045758		CC	GO:0017090	meprin A complex	5	0.035441
MF	GO:0051213	dioxygenase activity	92	0.045758		CC	GO:0034515	proteasome storage granule	5	0.035441
MF	GO:0005085	guanyl-nucleotide exchange factor activi...	323	0.045758		CC	GO:0071012	catalytic step 1 spliceosome	17	0.035441
MF	GO:0008174	mRNA methyltransferase activity	10	0.045758		CC	GO:0030496	midbody	264	0.03618
MF	GO:0016936	galactoside binding	10	0.045758		CC	GO:0036452	ESCRT complex	37	0.037749
MF	GO:0032405	MutLalpha complex binding	10	0.045758		CC	GO:0034693	U11/U12 snRNP	9	0.038252
MF	GO:0051428	peptide hormone receptor binding	10	0.045758		CC	GO:0035838	growing cell tip	9	0.038252
MF	GO:0060001	minus-end directed microfilament motor a...	10	0.045758		CC	GO:0035580	specific granule lumen	65	0.039329
MF	GO:0070697	activin receptor binding	10	0.045758		CC	GO:0031983	vesicle lumen	411	0.039329
MF	GO:0010485	histone H4 acetyltransferase activity	24	0.045758		CC	GO:0031984	organelle subcompartment	1756	0.039329
MF	GO:0016706	2-oxoglutarate-dependent dioxygenase act...	66	0.045982		CC	GO:0005798	Golgi-associated vesicle	224	0.039329
MF	GO:0017153	sodium:dicarboxylate symporter activity	17	0.0474		CC	GO:0060205	cytoplasmic vesicle lumen	399	0.039329
						CC	GO:1990075	periciliary membrane compartment	23	0.039329
						CC	GO:0000124	SAGA complex	28	0.039329
						CC	GO:0034774	secretory granule lumen	380	0.039425
						CC	GO:0071203	WASH complex	14	0.041682
						CC	GO:0042581	specific granule	164	0.042429
						CC	GO:0030126	COPI vesicle coat	19	0.042429
						CC	GO:0031528	microvillus membrane	45	0.042429
						CC	GO:0033178	proton-transporting two-sector ATPase co...	24	0.042429
						CC	GO:0032301	MutSalpha complex	6	0.042429
						CC	GO:0097125	cyclin B1-CDK1 complex	6	0.042429
						CC	GO:0031090	organelle membrane	3413	0.044458
						CC	GO:0000812	Swr1 complex	15	0.04658
						CC	GO:0043541	UDP-N-acetylglucosamine transferase comp...	15	0.04658
						CC	GO:1990794	basolateral part of cell	15	0.04658
						CC	GO:0030125	clathrin vesicle coat	25	0.04658
						CC	GO:0005741	mitochondrial outer membrane	180	0.04658
						CC	GO:0030663	COPI-coated vesicle membrane	20	0.04658
						CC	GO:0036019	endolysosome	36	0.04851
						CC	GO:0030135	coated vesicle	324	0.04851
						MF	GO:0004560	alpha-L-fucosidase activity	15	0.002233
						MF	GO:0015928	fucosidase activity	15	0.002233
						MF	GO:0004693	cyclin-dependent protein serine/threonin...	42	0.002233
						MF	GO:0097472	cyclin-dependent protein kinase activity	42	0.002233
						MF	GO:0016462	pyrophosphatase activity	1079	0.014823
						MF	GO:0016817	hydrolase activity, acting on acid anhyd...	1079	0.014823
						MF	GO:0016818	hydrolase activity, acting on acid anhyd...	1079	0.014823
						MF	GO:0033932	1,3-alpha-L-fucosidase activity	10	0.014823
						MF	GO:0004674	protein serine/threonine kinase activity	486	0.0154
						MF	GO:0018392	glycoprotein 3-alpha-L-fucosyltransferas...	11	0.02268
						MF	GO:0042626	ATPase-coupled transmembrane transporter...	157	0.02268
						MF	GO:0017111	ribonucleoside triphosphate phosphatase ...	1017	0.028875
						MF	GO:0008094	ATP-dependent activity, acting on DNA	175	0.032193
						MF	GO:0016538	cyclin-dependent protein serine/threonin...	43	0.032193
						MF	GO:0019239	deaminase activity	29	0.032193
						MF	GO:0016798	hydrolase activity, acting on glycosyl b...	194	0.032193
						MF	GO:0047186	N-acetylneuraminate 7-O(or 9-O)-acetyltr...	6	0.032193
						MF	GO:0043262	ADP phosphatase activity	13	0.032193
						MF	GO:0003824	catalytic activity	6509	0.032193
						MF	GO:0016887	ATP hydrolysis activity	714	0.032193
						MF	GO:0004553	hydrolase activity, hydrolyzing O-glycos...	157	0.032193
						MF	GO:0097493	structural molecule activity conferring ...	10	0.032193
						MF	GO:0019903	protein phosphatase binding	219	0.032193
						MF	GO:0008168	methyltransferase activity	244	0.032193
						MF	GO:0004672	protein kinase activity	653	0.032193
						MF	GO:0016741	transferase activity, transferring one-c...	252	0.032193
						MF	GO:0004031	aldehyde oxidase activity	7	0.032193
						MF	GO:0004854	xanthine dehydrogenase activity	7	0.032193
						MF	GO:0008241	peptidyl-dipeptidase activity	7	0.032193
						MF	GO:0016726	oxidoreductase activity, acting on CH or...	7	0.032193
						MF	GO:0019826	oxygen sensor activity	7	0.032193
						MF	GO:0030613	oxidoreductase activity, acting on phosp...	7	0.032193
						MF	GO:0030614	oxidoreductase activity, acting on phosp...	7	0.032193
						MF	GO:0035596	methylthiotransferase activity	7	0.032193
						MF	GO:0045174	glutathione dehydrogenase (ascorbate) ac...	7	0.032193
						MF	GO:0050497	alkylthioltransferase activity	7	0.032193
						MF	GO:0050610	methylarsonate reductase activity	7	0.032193
						MF	GO:0052811	1-phosphatidylinositol-3-phosphate 4-kin...	7	0.032193
						MF	GO:0016773	phosphotransferase activity, alcohol gro...	833	0.032193
						MF	GO:0008169	C-methyltransferase activity	4	0.032193
						MF	GO:0008419	RNA lariat debranching enzyme activity	4	0.032193
						MF	GO:0050201	fucokinase activity	4	0.032193
						MF	GO:0017110	nucleoside diphosphate phosphatase activ...	19	0.03277
						MF	GO:0042974	nuclear retinoic acid receptor binding	34	0.041055
						MF	GO:0046965	nuclear retinoid X receptor binding	20	0.041685
						MF	GO:0016740	transferase activity	2643	0.041685
						MF	GO:0015215	nucleotide transmembrane transporter act...	25	0.041685
						MF	GO:0070742	C2H2 zinc finger domain binding	25	0.041685
						MF	GO:0033592	RNA strand annealing activity	16	0.041685
						MF	GO:0016301	kinase activity	908	0.041685
						MF	GO:0019829	ATPase-coupled monoatomic cation transme...	67	0.041685
						MF	GO:0015038	glutathione disulfide oxidoreductase act...	8	0.041685
						MF	GO:1901612	cardiolipin binding	12	0.041685
						MF	GO:0008157	protein phosphatase 1 binding	62	0.041685
						MF	GO:0043024	ribosomal small subunit binding	36	0.041685
						MF	GO:0008276	protein methyltransferase activity	133	0.041685
						MF	GO:0004047	aminomethyltransferase activity	2	0.041685
						MF	GO:0004132	dCMP deaminase activity	2	0.041685
						MF	GO:0004837	tyrosine decarboxylase activity	2	0.041685
						MF	GO:0005176	ErbB-2 class receptor binding	2	0.041685
						MF	GO:0017061	S-methyl-5-thioadenosine phosphorylase a...	2	0.041685
						MF	GO:0031433	telethonin binding	2	0.041685
						MF	GO:0036139	peptidyl-histidine dioxygenase activity	2	0.041685
						MF	GO:0036140	[protein]-asparagine 3-dioxygenase activ...	2	0.041685
						MF	GO:0050152	omega-amidase activity	2	0.041685
						MF	GO:0070984	SET domain binding	2	0.041685
						MF	GO:0140657	ATP-dependent activity	834	0.041685
						MF	GO:0008417	fucosyltransferase activity	47	0.041685
						MF	GO:0035173	histone kinase activity	47	0.041685
						MF	GO:0016300	tRNA (uridine) methyltransferase activit...	5	0.041685
						MF	GO:0016618	hydroxypyruvate reductase activity	5	0.041685
						MF	GO:0030267	glyoxylate reductase (NADP+) activity	5	0.041685
						MF	GO:0106345	glyoxylate reductase activity	5	0.041685
						MF	GO:0061629	RNA polymerase II-specific DNA-binding t...	292	0.04236
						MF	GO:0016859	cis-trans isomerase activity	53	0.04236
						MF	GO:0046961	proton-transporting ATPase activity, rot...	22	0.04236
						MF	GO:0015932	nucleobase-containing compound transmemb...	70	0.04236
						MF	GO:0019825	oxygen binding	32	0.04236
						MF	GO:0032050	clathrin heavy chain binding	32	0.04236
						MF	GO:0015220	choline transmembrane transporter activi...	27	0.04236
						MF	GO:0008242	omega peptidase activity	13	0.04236
						MF	GO:0019899	enzyme binding	3079	0.04244
						MF	GO:0016623	oxidoreductase activity, acting on the a...	9	0.04244
						MF	GO:0016672	oxidoreductase activity, acting on a sul...	9	0.04244
						MF	GO:0035379	carbon dioxide transmembrane transporter...	9	0.04244
						MF	GO:0016279	protein-lysine N-methyltransferase activ...	88	0.04244
						MF	GO:0016787	hydrolase activity	2886	0.047722
						MF	GO:0017166	vinculin binding	23	0.048072
						MF	GO:0140993	histone modifying activity	285	0.04957
						MF	GO:0051117	ATPase binding	114	0.04957
						MF	GO:0050681	nuclear androgen receptor binding	67	0.04957
						MF	GO:0030369	ICAM-3 receptor activity	14	0.04957
						MF	GO:0140297	DNA-binding transcription factor binding	320	0.04957
						MF	GO:0016417	S-acyltransferase activity	29	0.04957
						MF	GO:0019706	protein-cysteine S-palmitoyltransferase ...	24	0.04957
						MF	GO:0019707	protein-cysteine S-acyltransferase activ...	24	0.04957
						MF	GO:0003747	translation release factor activity	10	0.04957
						MF	GO:0042806	fucose binding	10	0.04957
						MF	GO:0043495	protein-membrane adaptor activity	10	0.04957
						MF	GO:0051400	BH domain binding	10	0.04957
						MF	GO:0061676	importin-alpha family protein binding	10	0.04957
						MF	GO:0004732	pyridoxal oxidase activity	6	0.04957
						MF	GO:0033142	nuclear progesterone receptor binding	6	0.04957
						MF	GO:0035402	histone H3T11 kinase activity	6	0.04957
						MF	GO:0098809	nitrite reductase activity	6	0.04957
						MF	GO:0043539	protein serine/threonine kinase activato...	40	0.04957
						MF	GO:0003906	DNA-(apurinic or apyrimidinic site) endo...	35	0.04957
						MF	GO:0015399	primary active transmembrane transporter...	219	0.04957
						MF	GO:0046920	alpha-(1->3)-fucosyltransferase activity	30	0.04957
						MF	GO:0008353	RNA polymerase II CTD heptapeptide repea...	15	0.04957
						MF	GO:0017162	aryl hydrocarbon receptor binding	15	0.04957
						MF	GO:0046790	virion binding	15	0.04957
						MF	GO:0046976	histone H3K27 methyltransferase activity	15	0.04957
						MF	GO:0140359	ABC-type transporter activity	15	0.04957
						MF	GO:0015278	calcium-release channel activity	20	0.04957
						MF	GO:0008519	ammonium transmembrane transporter activ...	70	0.04957
						MF	GO:0016278	lysine N-methyltransferase activity	94	0.04957
						MF	GO:0015101	organic cation transmembrane transporter...	88	0.04957
						MF	GO:0051287	NAD binding	47	0.04957
						MF	GO:0015605	organophosphate ester transmembrane tran...	36	0.04957
						MF	GO:0043015	gamma-tubulin binding	36	0.04957
						MF	GO:0070182	DNA polymerase binding	53	0.04957
						MF	GO:0008757	S-adenosylmethionine-dependent methyltra...	222	0.04957
						MF	GO:0042625	ATPase-coupled ion transmembrane transpo...	77	0.04957
						MF	GO:0140640	catalytic activity, acting on a nucleic ...	849	0.04957
						MF	GO:0004430	1-phosphatidylinositol 4-kinase activity	11	0.04957
						MF	GO:0008079	translation termination factor activity	11	0.04957
						MF	GO:0140299	small molecule sensor activity	11	0.04957
						MF	GO:0001855	complement component C4b binding	3	0.04957
						MF	GO:0004067	asparaginase activity	3	0.04957
						MF	GO:0004176	ATP-dependent peptidase activity	3	0.04957
						MF	GO:0004342	glucosamine-6-phosphate deaminase activi...	3	0.04957
						MF	GO:0004731	purine-nucleoside phosphorylase activity	3	0.04957
						MF	GO:0004805	trehalose-phosphatase activity	3	0.04957
						MF	GO:0004875	complement receptor activity	3	0.04957
						MF	GO:0005344	oxygen carrier activity	3	0.04957
						MF	GO:0008428	ribonuclease inhibitor activity	3	0.04957
						MF	GO:0009383	rRNA (cytosine-C5-)-methyltransferase ac...	3	0.04957
						MF	GO:0030233	deoxynucleotide transmembrane transporte...	3	0.04957
						MF	GO:0030305	heparanase activity	3	0.04957
						MF	GO:0031821	G protein-coupled serotonin receptor bin...	3	0.04957
						MF	GO:0031826	type 2A serotonin receptor binding	3	0.04957
						MF	GO:0034042	5-formyluracil DNA N-glycosylase activit...	3	0.04957
						MF	GO:0034043	5-hydroxymethyluracil DNA N-glycosylase ...	3	0.04957
						MF	GO:0035598	N6-threonylcarbomyladenosine methylthiot...	3	0.04957
						MF	GO:0035651	AP-3 adaptor complex binding	3	0.04957
						MF	GO:0047150	betaine-homocysteine S-methyltransferase...	3	0.04957
						MF	GO:0050251	retinol isomerase activity	3	0.04957
						MF	GO:0050253	retinyl-palmitate esterase activity	3	0.04957
						MF	GO:0052884	all-trans-retinyl-palmitate hydrolase, 1...	3	0.04957
						MF	GO:0052885	all-trans-retinyl-ester hydrolase, 11-ci...	3	0.04957
						MF	GO:0060698	endoribonuclease inhibitor activity	3	0.04957
						MF	GO:0140721	nuclease inhibitor activity	3	0.04957
						MF	GO:0044389	ubiquitin-like protein ligase binding	436	0.04957

## Sheet: Table S6
Supplementary Table S6 KEGG pathway enrichment
BALLENA													CHOISEUL
ID	Description	GeneRatio	BgRatio	RichFactor	FoldEnrichment	zScore	pvalue	p.adjust	qvalue	geneID	Count		ID	Description	GeneRatio	BgRatio	RichFactor	FoldEnrichment	zScore	pvalue	p.adjust	qvalue	geneID	Count
map04152	AMPK signaling pathway	9/152	85/13021	0.105882	9.07036	8.11254	6.13947e-07	0.000109283	8.78914e-05	K01103/K19028/K19029/K19030/K03234/K09048/K00665/K06276/K04382	9		map00830	Retinol metabolism	11/223	50/13021	0.22	12.8458	11.0777	6.0378e-10	1.23775e-07	1.02325e-07	K00699/K07424/K17689/K17690/K17691/K07411/K07412/K07413/K17709/K11153/K11161	11
map00983	Drug metabolism - other enzymes	6/152	32/13021	0.1875	16.0621	9.27101	1.61668e-06	0.000143884	0.00011572	K17689/K01044/K03927/K00799/K00207/K01464	6		map00980	Metabolism of xenobiotics by cytochrome P450	8/223	34/13021	0.235294	13.7389	9.81753	8.07766e-08	8.2796e-06	6.84476e-06	K00699/K17689/K17690/K07416/K17685/K17709/K00799/K04097	8
map04142	Lysosome	9/152	109/13021	0.0825688	7.07321	6.91974	5.01218e-06	0.00029739	0.000239178	K13289/K01365/K09599/K09600/K01369/K12391/K12311/K01052/K01363	9		map00982	Drug metabolism - cytochrome P450	7/223	25/13021	0.28	16.3492	10.14	1.45446e-07	9.9388e-06	8.21642e-06	K00699/K17689/K17690/K17709/K17721/K00799/K04097	7
map00830	Retinol metabolism	6/152	50/13021	0.12	10.2797	7.14478	2.38446e-05	0.00106109	0.000853387	K07424/K17689/K17690/K17691/K11153/K11161	6		map04142	Lysosome	12/223	109/13021	0.110092	6.42827	7.51216	3.44095e-07	1.76349e-05	1.45788e-05	K01158/K01192/K13289/K01365/K09599/K09600/K01369/K01373/K12391/K12311/K01052/K01363	12
map03010	Ribosome	9/152	143/13021	0.0629371	5.39147	5.73864	4.47628e-05	0.00159355	0.00128163	K02940/K02960/K02949/K02900/K02937/K02981/K02941/K02963/K02885	9		map00983	Drug metabolism - other enzymes	7/223	32/13021	0.21875	12.7728	8.80147	9.19626e-07	3.32348e-05	2.74753e-05	K00699/K17689/K01044/K03927/K00799/K00207/K01464	7
map00982	Drug metabolism - cytochrome P450	4/152	25/13021	0.16	13.7063	6.91098	0.00018653	0.00420832	0.00338457	K17689/K17690/K00799/K04097	4		map00140	Steroid hormone biosynthesis	8/223	46/13021	0.173913	10.1548	8.21034	9.72727e-07	3.32348e-05	2.74753e-05	K00699/K07424/K17689/K17690/K17691/K07412/K07413/K01016	8
map00140	Steroid hormone biosynthesis	5/152	46/13021	0.108696	9.31136	6.13694	0.000189138	0.00420832	0.00338457	K07424/K17689/K17690/K17691/K01016	5		map04152	AMPK signaling pathway	10/223	85/13021	0.117647	6.86943	7.16625	1.80876e-06	5.29707e-05	4.37909e-05	K01103/K19028/K19029/K19030/K03234/K09048/K00665/K06276/K21357/K04382	10
map00410	beta-Alanine metabolism	5/152	46/13021	0.108696	9.31136	6.13694	0.000189138	0.00420832	0.00338457	K00232/K01580/K18966/K00207/K01464	5		map04146	Peroxisome	9/223	74/13021	0.121622	7.1015	6.94792	4.53784e-06	0.000116282	9.61306e-05	K00031/K00232/K10214/K00272/K00273/K13279/K00477/K12261/K00830	9
map04071	Sphingolipid signaling pathway	6/152	83/13021	0.0722892	6.19261	5.15758	0.000412928	0.0081668	0.00656821	K01115/K05665/K01634/K04392/K06276/K04382	6		map03010	Ribosome	11/223	143/13021	0.0769231	4.49155	5.54177	3.46271e-05	0.000788727	0.000652042	K02940/K02960/K02949/K02900/K02868/K02937/K02981/K02941/K02963/K02885/K02877	11
map00980	Metabolism of xenobiotics by cytochrome P450	4/152	34/13021	0.117647	10.0782	5.76021	0.000630276	0.0112189	0.0090229	K17689/K17690/K00799/K04097	4		map04140	Autophagy - animal	10/223	132/13021	0.0757576	4.4235	5.21836	8.95987e-05	0.00183677	0.00151846	K08343/K20179/K01365/K20180/K06276/K08269/K21357/K04382/K01363/K16185	10
map04146	Peroxisome	5/152	74/13021	0.0675676	5.78814	4.48904	0.00171118	0.02769	0.0222699	K00031/K00232/K10214/K13279/K00477	5		map00590	Arachidonic acid metabolism	6/223	51/13021	0.117647	6.86943	5.54367	0.000223226	0.00416013	0.00343918	K01832/K07412/K07413/K17709/K17721/K04097	6
map04814	Motor proteins	6/152	113/13021	0.0530973	4.54856	4.11734	0.00207716	0.0295161	0.0237386	K10389/K10408/K17914/K10417/K17387/K10414	6		map00591	Linoleic acid metabolism	4/223	27/13021	0.148148	8.65039	5.25268	0.00107843	0.0171917	0.0142124	K07424/K17689/K07413/K17721	4
map04612	Antigen processing and presentation	4/152	47/13021	0.0851064	7.29059	4.69525	0.00215567	0.0295161	0.0237386	K01365/K01369/K04079/K01363	4		map00410	beta-Alanine metabolism	5/223	46/13021	0.108696	6.34675	4.79515	0.0010902	0.0171917	0.0142124	K00232/K01580/K18966/K00207/K01464	5
map04981	Folate transport and metabolism	3/152	24/13021	0.125	10.7081	5.17334	0.00263679	0.0335249	0.0269626	K05665/K05666/K05667	3		map03040	Spliceosome	8/223	123/13021	0.0650407	3.79773	4.11514	0.00124387	0.0182138	0.0150574	K12828/K12887/K12842/K12820/K12813/K12818/K12812/K12741	8
map04151	PI3K-Akt signaling pathway	9/152	268/13021	0.0335821	2.87679	3.3739	0.00421323	0.0470704	0.0378568	K09048/K04079/K04359/K05449/K17386/K04392/K06276/K05636/K04382	9		map04070	Phosphatidylinositol signaling system	5/223	55/13021	0.0909091	5.30819	4.2263	0.00244315	0.0333898	0.0276034	K00981/K00920/K01108/K18081/K00901	5
map00480	Glutathione metabolism	4/152	57/13021	0.0701754	6.01154	4.12092	0.00436355	0.0470704	0.0378568	K00031/K01469/K00799/K04097	4		map04210	Apoptosis	7/223	111/13021	0.0630631	3.68226	3.74616	0.00296347	0.0358578	0.0296437	K01365/K02187/K04397/K10798/K01373/K06276/K01363	7
map04140	Autophagy - animal	6/152	132/13021	0.0454545	3.89384	3.63167	0.00449549	0.0470704	0.0378568	K08343/K01365/K06276/K04382/K01363/K16185	6		map04071	Sphingolipid signaling pathway	6/223	83/13021	0.0722892	4.22097	3.88579	0.00297357	0.0358578	0.0296437	K01115/K05665/K01634/K04392/K06276/K04382	6
map04145	Phagosome	5/152	95/13021	0.0526316	4.50866	3.73014	0.00506468	0.0491258	0.0395098	K02147/K01365/K10066/K04392/K10414	5		map04814	Motor proteins	7/223	113/13021	0.0619469	3.61709	3.6882	0.00327467	0.0360814	0.0298285	K10389/K10408/K10405/K17914/K10417/K17387/K10414	7
map03030	DNA replication	4/152	60/13021	0.0666667	5.71096	3.97485	0.00524376	0.0491258	0.0395098	K02540/K02684/K02320/K04802	4		map00532	Glycosaminoglycan biosynthesis - chondroitin sulfate / dermatan sulfate	3/223	18/13021	0.166667	9.73169	4.89327	0.00334413	0.0360814	0.0298285	K01017/K01020/K00771	3
map03320	PPAR signaling pathway	4/152	63/13021	0.0634921	5.43901	3.83833	0.00623561	0.055497	0.0446339	K00232/K10214/K15013/K06276	4		map04150	mTOR signaling pathway	7/223	117/13021	0.0598291	3.49343	3.57614	0.00397136	0.0407064	0.033652	K02147/K20411/K06276/K08269/K21357/K16185/K20409	7
map04962	Vasopressin-regulated water reabsorption	3/152	33/13021	0.0909091	7.78768	4.24289	0.00658402	0.0558074	0.0448835	K09048/K10417/K10414	3		map04145	Phagosome	6/223	95/13021	0.0631579	3.6878	3.47067	0.00578354	0.0564584	0.0466742	K02147/K01365/K10066/K06563/K04392/K10414	6
map04510	Focal adhesion	6/152	152/13021	0.0394737	3.38149	3.20962	0.0088114	0.0712922	0.0573373	K04359/K05449/K17386/K04392/K06276/K05636	6		map04623	Cytosolic DNA-sensing pathway	5/223	68/13021	0.0735294	4.29339	3.59418	0.00612198	0.0570457	0.0471597	K01158/K02187/K04397/K03021/K17834	5
map00564	Glycerophospholipid metabolism	5/152	117/13021	0.042735	3.66087	3.14203	0.0119545	0.0925178	0.0744082	K01115/K01049/K14286/K00981/K00901	5		map04151	PI3K-Akt signaling pathway	11/223	268/13021	0.0410448	2.39661	3.04946	0.00652324	0.0581419	0.048066	K09048/K04079/K05629/K05631/K04359/K05449/K17386/K04392/K06276/K05636/K04382	11
map03040	Spliceosome	5/152	123/13021	0.0406504	3.4823	3.00607	0.0145892	0.108204	0.0870236	K12828/K12842/K12820/K12813/K12818	5
map00770	Pantothenate and CoA biosynthesis	3/152	45/13021	0.0666667	5.71096	3.44033	0.0154714	0.110157	0.0885944	K18966/K00207/K01464	3
map04013	MAPK signaling pathway - fly	4/152	84/13021	0.047619	4.07926	3.07698	0.0167496	0.11467	0.0922246	K20223/K04392/K04506/K04382	4
map04714	Thermogenesis	6/152	188/13021	0.0319149	2.73397	2.60263	0.0229393	0.15123	0.121628	K11352/K18160/K11647/K09048/K02133/K11650	6
map04070	Phosphatidylinositol signaling system	3/152	55/13021	0.0545455	4.67261	2.96625	0.0262991	0.165623	0.133204	K00981/K00920/K00901	3

## Sheet: Table S7
Supplementary Table S7 WGCNA hub genes (kME ≥ 0.07)
Gene	Module	Annotation	kME
TRINITY_DN4974_c0_g1_i12	MEgreen	XP_045104388.1 ATP synthase subunit beta, mitochondrial-like, partial [Portunus trituberculatus]	0.998066
TRINITY_DN2253_c7_g1_i1	MEgreen	XP_037793597.1 actin, cytoplasmic A3a-like [Penaeus monodon]	0.997989
TRINITY_DN31211_c0_g1_i1	MEgreen	NA	0.997721
TRINITY_DN81795_c0_g1_i1	MEgreen	NA	0.99755
TRINITY_DN9489_c0_g1_i4	MEgreen	NA	0.997377
TRINITY_DN67489_c0_g1_i1	MEgreen	NA	0.997368
TRINITY_DN978_c11_g1_i1	MEgreen	NA	0.997271
TRINITY_DN1183_c0_g1_i1	MEgreen	NA	0.99705
TRINITY_DN18358_c0_g1_i1	MEgreen	NA	0.996983
TRINITY_DN60199_c0_g1_i1	MEgreen	NA	0.996845
TRINITY_DN2734_c0_g1_i24	MEgreen	NA	0.996822
TRINITY_DN1877_c0_g2_i1	MEgreen	NA	0.996788
TRINITY_DN3252_c0_g1_i1	MEgreen	XP_023345964.1 parkin coregulated gene protein homolog [Eurytemora carolleeae]	0.996783
TRINITY_DN11617_c0_g1_i1	MEgreen	NA	0.996597
TRINITY_DN1433_c0_g2_i1	MEgreen	NA	0.996574
TRINITY_DN1480_c0_g1_i1	MEgreen	NA	0.996559
TRINITY_DN3099_c22_g1_i1	MEgreen	NA	0.996486
TRINITY_DN2973_c15_g1_i1	MEgreen	NA	0.996419
TRINITY_DN34553_c0_g2_i1	MEgreen	NA	0.996289
TRINITY_DN31154_c0_g1_i1	MEgreen	NA	0.996214
TRINITY_DN28850_c0_g1_i1	MEgreen	NA	0.996195
TRINITY_DN6974_c0_g1_i3	MEgreen	NA	0.996177
TRINITY_DN6260_c0_g1_i2	MEgreen	NA	0.996145
TRINITY_DN3935_c0_g1_i4	MEgreen	NA	0.996095
TRINITY_DN1975_c1_g1_i1	MEgreen	XP_023322828.1 26S proteasome regulatory subunit 7 [Eurytemora carolleeae]	0.996068
TRINITY_DN1548_c0_g2_i1	MEgreen	NA	0.996061
TRINITY_DN830_c2_g2_i2	MEgreen	NA	0.996052
TRINITY_DN696_c0_g1_i1	MEgreen	NA	0.996008
TRINITY_DN10047_c0_g2_i2	MEgreen	NA	0.995988
TRINITY_DN76265_c0_g1_i1	MEgreen	NA	0.995987
TRINITY_DN4974_c0_g1_i16	MEgreen	KAF0305376.1 ATP synthase subunit beta, mitochondrial [Amphibalanus amphitrite]	0.995955
TRINITY_DN3171_c0_g1_i1	MEgreen	NA	0.99579
TRINITY_DN79107_c0_g1_i1	MEgreen	NA	0.995773
TRINITY_DN1383_c0_g1_i2	MEgreen	NA	0.995723
TRINITY_DN5932_c0_g1_i4	MEgreen	NA	0.995631
TRINITY_DN32757_c0_g2_i2	MEgreen	NA	0.995537
TRINITY_DN82134_c0_g1_i1	MEgreen	NA	0.995497
TRINITY_DN14408_c1_g2_i2	MEgreen	NA	0.995482
TRINITY_DN30359_c1_g1_i1	MEgreen	NA	0.995459
TRINITY_DN68206_c0_g1_i1	MEgreen	NA	0.995459
TRINITY_DN70564_c0_g1_i1	MEgreen	NA	0.995446
TRINITY_DN55921_c0_g1_i1	MEgreen	NA	0.995346
TRINITY_DN35885_c0_g1_i1	MEgreen	NA	0.995307
TRINITY_DN19966_c3_g1_i1	MEgreen	NA	0.995299
TRINITY_DN19996_c0_g2_i1	MEgreen	NA	0.995185
TRINITY_DN272_c0_g1_i1	MEgreen	NA	0.995149
TRINITY_DN6458_c0_g1_i1	MEgreen	NA	0.995125
TRINITY_DN7731_c0_g1_i1	MEgreen	NA	0.995094
TRINITY_DN9516_c0_g1_i8	MEgreen	NA	0.995052
TRINITY_DN27973_c0_g1_i1	MEgreen	NA	0.995028
TRINITY_DN36959_c0_g3_i1	MEgreen	NA	0.994989
TRINITY_DN16913_c0_g1_i1	MEgreen	NA	0.994979
TRINITY_DN75956_c0_g1_i2	MEgreen	NA	0.994882
TRINITY_DN82284_c0_g1_i1	MEgreen	NA	0.994865
TRINITY_DN8352_c0_g2_i1	MEgreen	NA	0.994852
TRINITY_DN3129_c0_g1_i1	MEgreen	AZB50216.1 calmodulin [Penaeus japonicus]	0.994823
TRINITY_DN33466_c0_g2_i1	MEgreen	NA	0.99478
TRINITY_DN532_c1_g3_i1	MEgreen	NA	0.994755
TRINITY_DN70316_c0_g1_i1	MEgreen	XP_043223191.1 4-hydroxyphenylpyruvate dioxygenase-like [Amphibalanus amphitrite]	0.994699
TRINITY_DN1113_c0_g2_i1	MEgreen	XP_047486426.1 ATP synthase subunit alpha, mitochondrial-like [Penaeus chinensis]	0.994643
TRINITY_DN1225_c1_g1_i2	MEgreen	NA	0.994616
TRINITY_DN20302_c0_g1_i1	MEgreen	NA	0.994563
TRINITY_DN225_c2_g1_i1	MEgreen	NA	0.99456
TRINITY_DN43405_c0_g2_i1	MEgreen	NA	0.994513
TRINITY_DN15185_c1_g1_i1	MEgreen	NA	0.994428
TRINITY_DN1895_c0_g2_i1	MEgreen	NA	0.994422
TRINITY_DN1234_c0_g1_i1	MEgreen	XP_037093834.1 NHP2-like protein 1 [Pollicipes pollicipes]	0.994334
TRINITY_DN2162_c0_g2_i1	MEgreen	KAB7495742.1 V-type proton ATPase proteolipid subunit [Armadillidium nasatum]	0.994261
TRINITY_DN13505_c0_g1_i1	MEgreen	NA	0.994241
TRINITY_DN39697_c0_g1_i1	MEgreen	NA	0.994237
TRINITY_DN34931_c0_g1_i1	MEgreen	NA	0.994183
TRINITY_DN70308_c0_g1_i1	MEgreen	ACO13092.1 Peptidyl-prolyl cis-trans isomerase 5 precursor [Lepeophtheirus salmonis]	0.99408
TRINITY_DN1117_c0_g2_i6	MEgreen	NA	0.994027
TRINITY_DN4598_c0_g1_i9	MEgreen	NA	0.993931
TRINITY_DN36008_c1_g1_i1	MEgreen	NA	0.993921
TRINITY_DN562_c0_g1_i6	MEgreen	NA	0.993919
TRINITY_DN3303_c5_g1_i1	MEgreen	NA	0.993884
TRINITY_DN3117_c0_g1_i2	MEgreen	NA	0.993865
TRINITY_DN17244_c0_g1_i2	MEgreen	NA	0.993864
TRINITY_DN12789_c0_g1_i3	MEgreen	XP_043202068.1 ubiquitin-60S ribosomal protein L40 [Amphibalanus amphitrite]	0.993854
TRINITY_DN874_c0_g1_i1	MEgreen	NA	0.993797
TRINITY_DN79050_c0_g1_i1	MEgreen	NA	0.993782
TRINITY_DN30499_c1_g2_i1	MEgreen	KAB7495742.1 V-type proton ATPase proteolipid subunit [Armadillidium nasatum]	0.993735
TRINITY_DN1117_c0_g2_i3	MEgreen	NA	0.993666
TRINITY_DN78811_c0_g1_i1	MEgreen	NA	0.993661
TRINITY_DN688_c18_g1_i1	MEgreen	NA	0.993644
TRINITY_DN6325_c4_g1_i1	MEgreen	XP_042889165.1 heat shock 70 kDa protein cognate 5-like [Penaeus japonicus]	0.993639
TRINITY_DN32704_c0_g1_i1	MEgreen	XP_018025399.1 sterol carrier protein 2 [Hyalella azteca]	0.993625
TRINITY_DN376_c0_g1_i1	MEgreen	NA	0.993577
TRINITY_DN19216_c0_g1_i1	MEgreen	NA	0.993573
TRINITY_DN99_c1_g1_i3	MEgreen	NA	0.993565
TRINITY_DN80569_c0_g1_i1	MEgreen	NA	0.993545
TRINITY_DN6089_c0_g1_i1	MEgreen	NA	0.993515
TRINITY_DN1659_c0_g1_i2	MEgreen	NA	0.993511
TRINITY_DN74565_c0_g1_i1	MEgreen	NA	0.993481
TRINITY_DN17297_c0_g1_i1	MEgreen	NA	0.993479
TRINITY_DN5327_c2_g1_i5	MEgreen	NA	0.993457
TRINITY_DN10750_c0_g1_i1	MEgreen	NA	0.993424
TRINITY_DN12574_c0_g1_i3	MEgreen	NA	0.993424
TRINITY_DN390_c0_g3_i1	MEgreen	NA	0.993419
TRINITY_DN874_c0_g1_i2	MEgreen	NA	0.993413
TRINITY_DN20213_c0_g2_i2	MEgreen	NA	0.99324
TRINITY_DN5199_c0_g2_i2	MEgreen	NA	0.99323
TRINITY_DN47766_c0_g1_i1	MEgreen	NA	0.993219
TRINITY_DN1007_c1_g1_i1	MEgreen	KAI9549991.1 Ribosomal protein L13e containing protein [Daphnia sinensis]	0.993122
TRINITY_DN16467_c1_g1_i2	MEgreen	NA	0.993114
TRINITY_DN33652_c0_g1_i1	MEgreen	NA	0.993082
TRINITY_DN53539_c0_g1_i1	MEgreen	NA	0.993076
TRINITY_DN35977_c0_g1_i1	MEgreen	NA	0.99304
TRINITY_DN4533_c0_g1_i5	MEgreen	NA	0.993016
TRINITY_DN19194_c0_g1_i1	MEgreen	NA	0.99298
TRINITY_DN18518_c0_g1_i2	MEgreen	NA	0.992922
TRINITY_DN69880_c0_g1_i1	MEgreen	NA	0.992921
TRINITY_DN844_c1_g2_i1	MEgreen	NA	0.992876
TRINITY_DN2764_c20_g1_i1	MEgreen	NA	0.992788
TRINITY_DN5663_c0_g2_i1	MEgreen	NA	0.992785
TRINITY_DN71449_c0_g1_i1	MEgreen	NA	0.992755
TRINITY_DN3463_c0_g2_i2	MEgreen	NA	0.992746
TRINITY_DN659_c1_g1_i2	MEgreen	NA	0.992735
TRINITY_DN31135_c0_g1_i1	MEgreen	NA	0.992735
TRINITY_DN3902_c0_g1_i3	MEgreen	NA	0.992728
TRINITY_DN2844_c0_g4_i1	MEgreen	NA	0.992711
TRINITY_DN9201_c0_g1_i1	MEgreen	NA	0.992702
TRINITY_DN11945_c0_g1_i1	MEgreen	NA	0.992689
TRINITY_DN23772_c0_g1_i1	MEgreen	NA	0.992668
TRINITY_DN5034_c0_g2_i1	MEgreen	NA	0.992665
TRINITY_DN10513_c0_g1_i1	MEgreen	NA	0.992596
TRINITY_DN22419_c0_g2_i1	MEgreen	NA	0.992577
TRINITY_DN14854_c0_g1_i3	MEgreen	NA	0.992576
TRINITY_DN83175_c0_g1_i1	MEgreen	NA	0.992546
TRINITY_DN80540_c0_g1_i1	MEgreen	NA	0.992521
TRINITY_DN4582_c0_g1_i1	MEgreen	NA	0.992515
TRINITY_DN6749_c0_g1_i8	MEgreen	NA	0.99251
TRINITY_DN16303_c0_g1_i1	MEgreen	NA	0.992506
TRINITY_DN10621_c0_g1_i1	MEgreen	NA	0.9925
TRINITY_DN26680_c3_g1_i1	MEgreen	NA	0.992489
TRINITY_DN961_c0_g1_i1	MEgreen	KZR99760.1 Cytoplasmatic actin [Daphnia magna]	0.992487
TRINITY_DN25441_c0_g1_i1	MEgreen	NA	0.992467
TRINITY_DN99_c1_g1_i6	MEgreen	NA	0.992448
TRINITY_DN67182_c0_g1_i1	MEgreen	NA	0.992437
TRINITY_DN3504_c0_g1_i4	MEgreen	NA	0.992366
TRINITY_DN22457_c0_g1_i1	MEgreen	NA	0.992314
TRINITY_DN2911_c0_g2_i1	MEgreen	XP_040574455.1 ADP,ATP carrier protein-like [Lepeophtheirus salmonis]	0.992263
TRINITY_DN73219_c0_g1_i2	MEgreen	NA	0.992218
TRINITY_DN33706_c0_g1_i1	MEgreen	XP_032793632.1 26S proteasome regulatory subunit 4 [Daphnia magna]	0.992175
TRINITY_DN6544_c0_g1_i1	MEgreen	NA	0.992162
TRINITY_DN30183_c0_g1_i2	MEgreen	NA	0.992139
TRINITY_DN20948_c0_g1_i5	MEgreen	NA	0.992137
TRINITY_DN73211_c0_g1_i1	MEgreen	NA	0.99213
TRINITY_DN1548_c0_g1_i2	MEgreen	NA	0.992099
TRINITY_DN8530_c0_g1_i1	MEgreen	NA	0.992094
TRINITY_DN597_c0_g3_i1	MEgreen	NA	0.992043
TRINITY_DN1851_c0_g2_i2	MEgreen	NA	0.992025
TRINITY_DN41032_c0_g2_i1	MEgreen	NA	0.992009
TRINITY_DN20860_c0_g1_i1	MEgreen	NA	0.991973
TRINITY_DN39157_c0_g1_i1	MEgreen	NA	0.991944
TRINITY_DN1007_c0_g1_i1	MEgreen	KAI9549991.1 Ribosomal protein L13e containing protein [Daphnia sinensis]	0.991877
TRINITY_DN72951_c0_g1_i1	MEgreen	NA	0.991811
TRINITY_DN4833_c0_g1_i1	MEgreen	NA	0.991807
TRINITY_DN14810_c0_g1_i1	MEgreen	NA	0.991789
TRINITY_DN5828_c2_g1_i1	MEgreen	NA	0.991731
TRINITY_DN5324_c0_g2_i1	MEgreen	NA	0.991723
TRINITY_DN874_c0_g1_i6	MEgreen	NA	0.991617
TRINITY_DN14753_c0_g1_i1	MEgreen	NA	0.99156
TRINITY_DN26098_c0_g1_i1	MEgreen	NA	0.991559
TRINITY_DN70253_c0_g1_i1	MEgreen	NA	0.991548
TRINITY_DN4401_c0_g2_i1	MEgreen	NA	0.991436
TRINITY_DN12858_c1_g1_i1	MEgreen	NA	0.991435
TRINITY_DN2260_c0_g1_i9	MEgreen	XP_043245510.1 40S ribosomal protein S14a [Amphibalanus amphitrite]	0.991376
TRINITY_DN20213_c0_g1_i1	MEgreen	NA	0.991365
TRINITY_DN33638_c0_g1_i1	MEgreen	NA	0.991355
TRINITY_DN981_c0_g4_i1	MEgreen	NA	0.991344
TRINITY_DN489_c0_g1_i2	MEgreen	NA	0.991342
TRINITY_DN18150_c0_g1_i1	MEgreen	NA	0.991333
TRINITY_DN79774_c0_g1_i1	MEgreen	NA	0.991317
TRINITY_DN6307_c0_g3_i1	MEgreen	NA	0.991314
TRINITY_DN5480_c0_g1_i1	MEgreen	NA	0.991259
TRINITY_DN17294_c1_g1_i1	MEgreen	NA	0.991238
TRINITY_DN4462_c0_g1_i5	MEgreen	NA	0.991153
TRINITY_DN315_c0_g2_i1	MEgreen	XP_043193294.1 endoplasmic reticulum chaperone BiP-like [Amphibalanus amphitrite]	0.991142
TRINITY_DN37806_c0_g1_i2	MEgreen	NA	0.99108
TRINITY_DN659_c0_g1_i1	MEgreen	NA	0.991045
TRINITY_DN47766_c0_g2_i1	MEgreen	NA	0.991015
TRINITY_DN2251_c0_g2_i1	MEgreen	NA	0.990994
TRINITY_DN747_c1_g1_i1	MEgreen	XP_059079711.1 V-type proton ATPase 16 kDa proteolipid subunit c [Tigriopus californicus]	0.990968
TRINITY_DN1755_c0_g1_i1	MEgreen	NA	0.990927
TRINITY_DN30966_c0_g1_i1	MEgreen	NA	0.990875
TRINITY_DN29415_c0_g1_i1	MEgreen	NA	0.99086
TRINITY_DN27431_c0_g2_i2	MEgreen	NA	0.990846
TRINITY_DN11822_c0_g1_i1	MEgreen	NA	0.990726
TRINITY_DN50481_c1_g1_i1	MEgreen	NA	0.990725
TRINITY_DN562_c0_g1_i2	MEgreen	XP_037086055.1 LOW QUALITY PROTEIN: V-type proton ATPase catalytic subunit A-like [Pollicipes pollicipes]	0.990715
TRINITY_DN12109_c2_g1_i1	MEgreen	NA	0.990672
TRINITY_DN8813_c0_g1_i1	MEgreen	NA	0.990629
TRINITY_DN67212_c0_g1_i1	MEgreen	NA	0.990621
TRINITY_DN5996_c0_g1_i3	MEgreen	XP_018016935.1 40S ribosomal protein S5 [Hyalella azteca]	0.990572
TRINITY_DN2128_c0_g1_i1	MEgreen	NA	0.990542
TRINITY_DN16886_c0_g2_i1	MEgreen	NA	0.990534
TRINITY_DN3214_c6_g1_i1	MEgreen	NA	0.990489
TRINITY_DN12739_c0_g1_i1	MEgreen	NA	0.990485
TRINITY_DN9516_c0_g3_i1	MEgreen	NA	0.99047
TRINITY_DN1177_c0_g1_i4	MEgreen	NA	0.99043
TRINITY_DN79038_c0_g1_i1	MEgreen	NA	0.990421
TRINITY_DN9782_c0_g1_i1	MEgreen	NA	0.990363
TRINITY_DN11192_c0_g4_i2	MEgreen	KZS03964.1 40S ribosomal protein S18 [Daphnia magna]	0.990355
TRINITY_DN79763_c0_g1_i1	MEgreen	ALS04653.1 26S proteasome non-ATPase regulatory subunit 14 [Pseudodiaptomus poplesia]	0.990318
TRINITY_DN4452_c0_g1_i1	MEgreen	NA	0.99025
TRINITY_DN11733_c0_g1_i1	MEgreen	NA	0.9902
TRINITY_DN37713_c0_g1_i1	MEgreen	XP_043220796.1 isocitrate dehydrogenase [NADP], mitochondrial-like [Amphibalanus amphitrite]	0.990161
TRINITY_DN3570_c0_g2_i1	MEgreen	ALS04595.1 40S ribosomal protein S17 [Pseudodiaptomus poplesia]	0.990151
TRINITY_DN9458_c0_g1_i2	MEgreen	NA	0.990149
TRINITY_DN5579_c0_g1_i1	MEgreen	NA	0.990148
TRINITY_DN961_c0_g2_i1	MEgreen	XP_037793597.1 actin, cytoplasmic A3a-like [Penaeus monodon]	0.990076
TRINITY_DN265_c0_g2_i1	MEgreen	NA	0.99005
TRINITY_DN3538_c0_g2_i1	MEgreen	NA	0.990019
TRINITY_DN32431_c2_g1_i1	MEgreen	NA	0.989993
TRINITY_DN82094_c0_g1_i1	MEgreen	NA	0.989984
TRINITY_DN12855_c0_g1_i5	MEgreen	NA	0.989798
TRINITY_DN891_c0_g1_i34	MEgreen	NA	0.989749
TRINITY_DN6099_c0_g2_i1	MEgreen	XP_050716489.1 succinate--CoA ligase [ADP/GDP-forming] subunit alpha, mitochondrial-like [Eriocheir sinensis]	0.989673
TRINITY_DN1796_c0_g1_i7	MEgreen	NA	0.989664
TRINITY_DN33464_c0_g1_i1	MEgreen	NA	0.9896
TRINITY_DN2542_c1_g2_i1	MEgreen	NA	0.989558
TRINITY_DN38370_c0_g1_i1	MEgreen	NA	0.989535
TRINITY_DN7108_c0_g1_i6	MEgreen	NA	0.989526
TRINITY_DN1550_c0_g1_i1	MEgreen	NA	0.989486
TRINITY_DN2115_c5_g3_i1	MEgreen	NA	0.989483
TRINITY_DN7108_c0_g1_i1	MEgreen	NA	0.989423
TRINITY_DN1128_c0_g1_i1	MEgreen	NA	0.98941
TRINITY_DN812_c0_g2_i1	MEgreen	NA	0.989409
TRINITY_DN11975_c0_g1_i1	MEgreen	NA	0.989368
TRINITY_DN3935_c0_g1_i6	MEgreen	NA	0.989357
TRINITY_DN3952_c0_g1_i3	MEgreen	NA	0.989252
TRINITY_DN14492_c0_g1_i1	MEgreen	NA	0.98924
TRINITY_DN73314_c0_g1_i1	MEgreen	NA	0.989181
TRINITY_DN319_c14_g1_i1	MEgreen	NA	0.989176
TRINITY_DN10025_c0_g1_i1	MEgreen	NA	0.989137
TRINITY_DN24682_c1_g2_i1	MEgreen	NA	0.989109
TRINITY_DN18070_c0_g1_i3	MEgreen	NA	0.989096
TRINITY_DN1117_c0_g2_i5	MEgreen	NA	0.988976
TRINITY_DN13539_c0_g2_i2	MEgreen	NA	0.988958
TRINITY_DN35223_c0_g1_i1	MEgreen	NA	0.988941
TRINITY_DN4912_c0_g2_i1	MEgreen	NA	0.988885
TRINITY_DN1371_c0_g1_i1	MEgreen	NA	0.98883
TRINITY_DN1007_c1_g2_i2	MEgreen	KAI9549991.1 Ribosomal protein L13e containing protein [Daphnia sinensis]	0.988813
TRINITY_DN67625_c0_g1_i1	MEgreen	CAG4645576.1 EOG090X07JL [Lynceus sp. MCZ IZ 141354]	0.98878
TRINITY_DN1796_c0_g1_i6	MEgreen	NA	0.988676
TRINITY_DN6166_c3_g1_i1	MEgreen	NA	0.988667
TRINITY_DN9008_c0_g2_i1	MEgreen	XP_045126955.1 40S ribosomal protein S23 [Portunus trituberculatus]	0.988633
TRINITY_DN8525_c0_g2_i1	MEgreen	NA	0.988601
TRINITY_DN1454_c0_g1_i13	MEgreen	NA	0.988601
TRINITY_DN46620_c0_g1_i1	MEgreen	NA	0.988587
TRINITY_DN3570_c0_g1_i2	MEgreen	ALS04595.1 40S ribosomal protein S17 [Pseudodiaptomus poplesia]	0.988586
TRINITY_DN2059_c0_g1_i1	MEgreen	NA	0.988586
TRINITY_DN10326_c0_g1_i1	MEgreen	NA	0.988533
TRINITY_DN9783_c0_g1_i3	MEgreen	NA	0.988527
TRINITY_DN2879_c0_g2_i3	MEgreen	NA	0.988522
TRINITY_DN67507_c0_g1_i2	MEgreen	NA	0.98849
TRINITY_DN76082_c0_g1_i1	MEgreen	NA	0.988465
TRINITY_DN1719_c1_g2_i1	MEgreen	NA	0.988459
TRINITY_DN489_c0_g2_i2	MEgreen	NA	0.988456
TRINITY_DN7108_c0_g2_i2	MEgreen	NA	0.988452
TRINITY_DN1113_c0_g3_i1	MEgreen	NA	0.988442
TRINITY_DN126_c0_g2_i2	MEgreen	NA	0.98842
TRINITY_DN12306_c0_g1_i1	MEgreen	NA	0.98839
TRINITY_DN16930_c3_g1_i1	MEgreen	NA	0.988378
TRINITY_DN27213_c0_g1_i2	MEgreen	NA	0.988367
TRINITY_DN12914_c0_g1_i1	MEgreen	NA	0.988351
TRINITY_DN37521_c2_g1_i1	MEgreen	NA	0.988295
TRINITY_DN28560_c0_g2_i1	MEgreen	NA	0.988207
TRINITY_DN14049_c0_g1_i1	MEgreen	NA	0.988182
TRINITY_DN955_c0_g1_i6	MEgreen	NA	0.988106
TRINITY_DN6194_c0_g1_i1	MEgreen	NA	0.988017
TRINITY_DN6292_c0_g1_i1	MEgreen	NA	0.987981
TRINITY_DN1802_c2_g1_i1	MEgreen	NA	0.987975
TRINITY_DN18559_c0_g2_i1	MEgreen	NA	0.987952
TRINITY_DN6611_c0_g1_i1	MEgreen	XP_037087092.1 40S ribosomal protein S13-like [Pollicipes pollicipes]	0.987916
TRINITY_DN70348_c0_g1_i1	MEgreen	AFA46585.1 40S ribosomal protein S5-like protein, partial [Armillifer agkistrodontis]	0.987915
TRINITY_DN10850_c0_g1_i1	MEgreen	NA	0.987914
TRINITY_DN15167_c0_g1_i2	MEgreen	NA	0.987891
TRINITY_DN70031_c0_g1_i1	MEgreen	NA	0.987847
TRINITY_DN2804_c0_g2_i3	MEgreen	NA	0.987829
TRINITY_DN8876_c0_g1_i1	MEgreen	NA	0.987811
TRINITY_DN65_c1_g1_i1	MEgreen	NA	0.987798
TRINITY_DN268_c0_g3_i1	MEgreen	NA	0.987795
TRINITY_DN4533_c0_g1_i2	MEgreen	NA	0.987771
TRINITY_DN9190_c0_g1_i1	MEgreen	NA	0.987662
TRINITY_DN2260_c0_g1_i3	MEgreen	XP_043245510.1 40S ribosomal protein S14a [Amphibalanus amphitrite]	0.987661
TRINITY_DN19767_c1_g1_i1	MEgreen	NA	0.98762
TRINITY_DN4175_c0_g2_i1	MEgreen	NA	0.987612
TRINITY_DN747_c0_g1_i1	MEgreen	KAB7495742.1 V-type proton ATPase proteolipid subunit [Armadillidium nasatum]	0.987555
TRINITY_DN47766_c1_g1_i2	MEgreen	NA	0.987545
TRINITY_DN81705_c0_g1_i1	MEgreen	NA	0.987515
TRINITY_DN30617_c0_g1_i1	MEgreen	UTQ11543.1 peroxiredoxin [Penaeus merguiensis]	0.987513
TRINITY_DN1291_c0_g1_i3	MEgreen	NA	0.987445
TRINITY_DN4051_c0_g1_i2	MEgreen	NA	0.987425
TRINITY_DN10115_c0_g1_i1	MEgreen	NA	0.987349
TRINITY_DN3197_c0_g2_i1	MEgreen	NA	0.987346
TRINITY_DN14719_c0_g1_i1	MEgreen	NA	0.98734
TRINITY_DN21068_c0_g1_i1	MEgreen	NA	0.987338
TRINITY_DN8557_c0_g1_i2	MEgreen	NA	0.987317
TRINITY_DN8547_c0_g1_i1	MEgreen	NA	0.987276
TRINITY_DN5731_c0_g2_i1	MEgreen	NA	0.987228
TRINITY_DN67441_c0_g1_i1	MEgreen	NA	0.987195
TRINITY_DN11429_c0_g1_i1	MEgreen	NA	0.987192
TRINITY_DN14492_c0_g3_i2	MEgreen	NA	0.987165
TRINITY_DN28255_c0_g1_i1	MEgreen	NA	0.987144
TRINITY_DN42819_c1_g3_i1	MEgreen	NA	0.987121
TRINITY_DN72760_c0_g1_i1	MEgreen	NA	0.987099
TRINITY_DN1177_c0_g3_i1	MEgreen	NA	0.987094
TRINITY_DN225_c2_g1_i2	MEgreen	NA	0.987034
TRINITY_DN17962_c0_g1_i1	MEgreen	NA	0.986892
TRINITY_DN12855_c0_g1_i10	MEgreen	NA	0.986891
TRINITY_DN16931_c4_g1_i1	MEgreen	NA	0.986887
TRINITY_DN70045_c0_g1_i1	MEgreen	NA	0.986873
TRINITY_DN8464_c0_g2_i2	MEgreen	NA	0.986862
TRINITY_DN7781_c0_g1_i1	MEgreen	NA	0.986858
TRINITY_DN16886_c3_g1_i1	MEgreen	XP_023320948.1 60S ribosomal protein L10 [Eurytemora carolleeae]	0.986839
TRINITY_DN2148_c1_g1_i1	MEgreen	NA	0.986826
TRINITY_DN4526_c0_g1_i1	MEgreen	NA	0.986804
TRINITY_DN2464_c0_g1_i3	MEgreen	NA	0.986724
TRINITY_DN1182_c0_g1_i2	MEgreen	NA	0.986689
TRINITY_DN29513_c0_g3_i1	MEgreen	UTQ11543.1 peroxiredoxin [Penaeus merguiensis]	0.986656
TRINITY_DN20213_c0_g1_i5	MEgreen	NA	0.986618
TRINITY_DN14663_c0_g1_i1	MEgreen	NA	0.986593
TRINITY_DN24682_c0_g1_i1	MEgreen	NA	0.986558
TRINITY_DN1432_c0_g2_i1	MEgreen	NA	0.98655
TRINITY_DN22037_c0_g1_i1	MEgreen	NA	0.986533
TRINITY_DN955_c0_g3_i1	MEgreen	NA	0.986458
TRINITY_DN12897_c0_g1_i1	MEgreen	NA	0.986441
TRINITY_DN11265_c1_g4_i1	MEgreen	NA	0.986426
TRINITY_DN20307_c0_g1_i1	MEgreen	NA	0.986418
TRINITY_DN20456_c0_g1_i1	MEgreen	NA	0.986375
TRINITY_DN20606_c0_g2_i1	MEgreen	NA	0.986355
TRINITY_DN36533_c0_g1_i1	MEgreen	NA	0.986286
TRINITY_DN4945_c0_g2_i1	MEgreen	NA	0.986267
TRINITY_DN9381_c0_g1_i2	MEgreen	NA	0.986252
TRINITY_DN3665_c0_g1_i1	MEgreen	XP_059093493.1 large ribosomal subunit protein uL3-like [Tigriopus californicus]	0.986196
TRINITY_DN9160_c0_g1_i3	MEgreen	NA	0.986194
TRINITY_DN68004_c0_g1_i1	MEgreen	NA	0.986191
TRINITY_DN325_c1_g1_i1	MEgreen	NA	0.986177
TRINITY_DN4533_c0_g1_i4	MEgreen	NA	0.986176
TRINITY_DN99_c1_g1_i7	MEgreen	NA	0.986081
TRINITY_DN2207_c0_g1_i1	MEgreen	NA	0.986068
TRINITY_DN9382_c0_g1_i2	MEgreen	NA	0.986048
TRINITY_DN629_c0_g1_i1	MEgreen	XP_037074175.1 ras-related C3 botulinum toxin substrate 1 isoform X1 [Pollicipes pollicipes]	0.986046
TRINITY_DN9290_c0_g1_i1	MEgreen	NA	0.986012
TRINITY_DN1796_c0_g3_i1	MEgreen	NA	0.985958
TRINITY_DN32781_c0_g3_i2	MEgreen	NA	0.98592
TRINITY_DN12102_c0_g1_i4	MEgreen	NA	0.985902
TRINITY_DN14408_c1_g2_i1	MEgreen	NA	0.985902
TRINITY_DN2526_c0_g4_i1	MEgreen	NA	0.985818
TRINITY_DN12855_c0_g1_i1	MEgreen	NA	0.985757
TRINITY_DN22031_c0_g2_i1	MEgreen	NA	0.985747
TRINITY_DN7278_c0_g1_i1	MEgreen	NA	0.985721
TRINITY_DN76057_c0_g1_i1	MEgreen	NA	0.985712
TRINITY_DN398_c0_g1_i1	MEgreen	NA	0.985696
TRINITY_DN82005_c0_g1_i1	MEgreen	NA	0.98568
TRINITY_DN398_c0_g2_i1	MEgreen	NA	0.985676
TRINITY_DN41992_c1_g2_i1	MEgreen	NA	0.985629
TRINITY_DN77241_c0_g1_i1	MEgreen	NA	0.985616
TRINITY_DN656_c0_g1_i1	MEgreen	XP_023326970.1 ADP-ribosylation factor-like protein 3 [Eurytemora carolleeae]	0.985562
TRINITY_DN33722_c0_g1_i13	MEgreen	NA	0.985516
TRINITY_DN955_c0_g1_i3	MEgreen	NA	0.985513
TRINITY_DN5879_c4_g1_i1	MEgreen	NA	0.985476
TRINITY_DN2487_c4_g1_i1	MEgreen	NA	0.98546
TRINITY_DN73690_c0_g1_i1	MEgreen	NA	0.985431
TRINITY_DN6240_c0_g4_i1	MEgreen	NA	0.985306
TRINITY_DN5579_c0_g1_i2	MEgreen	NA	0.985304
TRINITY_DN4452_c0_g2_i1	MEgreen	NA	0.985268
TRINITY_DN3504_c0_g2_i1	MEgreen	NA	0.985252
TRINITY_DN4813_c0_g1_i1	MEgreen	NA	0.985232
TRINITY_DN58128_c0_g2_i1	MEgreen	NA	0.985146
TRINITY_DN1007_c1_g7_i1	MEgreen	KAI9549991.1 Ribosomal protein L13e containing protein [Daphnia sinensis]	0.985085
TRINITY_DN83026_c0_g1_i1	MEgreen	AEI88042.1 S3ae ribosomal protein, partial [Scylla paramamosain]	0.985057
TRINITY_DN1262_c0_g1_i5	MEgreen	NA	0.985027
TRINITY_DN4246_c6_g1_i1	MEgreen	NA	0.985019
TRINITY_DN18505_c0_g2_i2	MEgreen	NA	0.985011
TRINITY_DN2207_c0_g3_i1	MEgreen	NA	0.984966
TRINITY_DN3010_c1_g1_i1	MEgreen	NA	0.984962
TRINITY_DN28687_c0_g1_i1	MEgreen	XP_032799740.1 60S ribosomal protein L27a [Daphnia magna]	0.98492
TRINITY_DN1432_c0_g1_i2	MEgreen	NA	0.984905
TRINITY_DN7848_c0_g1_i1	MEgreen	NA	0.984884
TRINITY_DN7282_c0_g1_i3	MEgreen	NA	0.984863
TRINITY_DN1467_c22_g1_i1	MEgreen	NA	0.984821
TRINITY_DN28902_c0_g1_i1	MEgreen	NA	0.984802
TRINITY_DN3134_c0_g1_i1	MEgreen	NA	0.984766
TRINITY_DN11340_c0_g1_i1	MEgreen	NA	0.984672
TRINITY_DN67304_c0_g1_i1	MEgreen	NA	0.984625
TRINITY_DN763_c1_g1_i1	MEgreen	NA	0.984573
TRINITY_DN44980_c0_g1_i1	MEgreen	NA	0.98455
TRINITY_DN28369_c0_g1_i1	MEgreen	NA	0.984519
TRINITY_DN75875_c0_g1_i1	MEgreen	NA	0.984507
TRINITY_DN2404_c0_g1_i10	MEgreen	NA	0.984423
TRINITY_DN4110_c2_g1_i1	MEgreen	NA	0.984401
TRINITY_DN35084_c0_g1_i1	MEgreen	NA	0.984329
TRINITY_DN14733_c0_g1_i1	MEgreen	NA	0.984329
TRINITY_DN1177_c0_g2_i1	MEgreen	NA	0.984308
TRINITY_DN12855_c0_g1_i7	MEgreen	NA	0.984306
TRINITY_DN629_c0_g2_i2	MEgreen	XP_037788860.1 ras-related C3 botulinum toxin substrate 1 [Penaeus monodon]	0.984306
TRINITY_DN7977_c0_g1_i1	MEgreen	ALS04595.1 40S ribosomal protein S17 [Pseudodiaptomus poplesia]	0.984295
TRINITY_DN37933_c0_g3_i1	MEgreen	NA	0.98429
TRINITY_DN610_c1_g1_i1	MEgreen	NA	0.98426
TRINITY_DN10267_c0_g3_i4	MEgreen	NA	0.984239
TRINITY_DN14493_c1_g1_i3	MEgreen	NA	0.984168
TRINITY_DN57123_c1_g1_i1	MEgreen	NA	0.984152
TRINITY_DN2804_c0_g1_i3	MEgreen	NA	0.984129
TRINITY_DN514_c0_g2_i1	MEgreen	NA	0.984088
TRINITY_DN429_c0_g2_i1	MEgreen	NA	0.984077
TRINITY_DN20628_c1_g1_i1	MEgreen	NA	0.984048
TRINITY_DN2128_c0_g2_i3	MEgreen	NA	0.983996
TRINITY_DN22784_c0_g1_i1	MEgreen	NA	0.983979
TRINITY_DN2115_c5_g1_i1	MEgreen	NA	0.983979
TRINITY_DN7937_c0_g1_i1	MEgreen	NA	0.983949
TRINITY_DN3538_c0_g3_i1	MEgreen	NA	0.983908
TRINITY_DN19512_c0_g1_i1	MEgreen	NA	0.983905
TRINITY_DN21589_c2_g3_i1	MEgreen	NA	0.983858
TRINITY_DN6190_c0_g2_i1	MEgreen	NA	0.983802
TRINITY_DN28875_c1_g1_i1	MEgreen	NA	0.983787
TRINITY_DN35560_c2_g1_i2	MEgreen	NA	0.983727
TRINITY_DN4765_c1_g1_i1	MEgreen	NA	0.983686
TRINITY_DN11192_c0_g3_i1	MEgreen	NA	0.983654
TRINITY_DN22361_c0_g1_i6	MEgreen	NA	0.983586
TRINITY_DN9146_c0_g1_i1	MEgreen	NA	0.983573
TRINITY_DN25169_c1_g2_i1	MEgreen	NA	0.983572
TRINITY_DN24682_c1_g1_i1	MEgreen	NA	0.983543
TRINITY_DN1719_c1_g1_i1	MEgreen	NA	0.983528
TRINITY_DN73343_c0_g1_i1	MEgreen	NA	0.98349
TRINITY_DN25577_c0_g3_i2	MEgreen	NA	0.983484
TRINITY_DN4883_c1_g1_i1	MEgreen	NA	0.983431
TRINITY_DN29632_c0_g1_i2	MEgreen	NA	0.983372
TRINITY_DN25803_c1_g1_i1	MEgreen	NA	0.983362
TRINITY_DN70136_c0_g1_i1	MEgreen	NA	0.983322
TRINITY_DN33988_c0_g1_i1	MEgreen	NA	0.983249
TRINITY_DN6143_c0_g1_i1	MEgreen	NA	0.983207
TRINITY_DN2952_c0_g1_i2	MEgreen	NA	0.983185
TRINITY_DN25160_c0_g1_i1	MEgreen	NA	0.98318
TRINITY_DN78964_c0_g1_i1	MEgreen	NA	0.983137
TRINITY_DN18359_c0_g1_i1	MEgreen	NA	0.983104
TRINITY_DN5828_c4_g1_i1	MEgreen	NA	0.983093
TRINITY_DN29347_c0_g2_i4	MEgreen	NA	0.983091
TRINITY_DN9292_c0_g1_i1	MEgreen	NA	0.982967
TRINITY_DN10607_c0_g2_i1	MEgreen	NA	0.982643
TRINITY_DN24991_c0_g1_i2	MEgreen	NA	0.982592
TRINITY_DN857_c11_g1_i1	MEgreen	NA	0.982592
TRINITY_DN18686_c1_g3_i1	MEgreen	NA	0.982584
TRINITY_DN3696_c0_g3_i1	MEgreen	NA	0.982515
TRINITY_DN76186_c0_g1_i1	MEgreen	NA	0.982487
TRINITY_DN11299_c0_g5_i1	MEgreen	NA	0.982432
TRINITY_DN2854_c1_g1_i1	MEgreen	NA	0.982431
TRINITY_DN403_c0_g1_i3	MEgreen	NA	0.98241
TRINITY_DN4450_c0_g1_i2	MEgreen	NA	0.982334
TRINITY_DN8445_c4_g1_i1	MEgreen	NA	0.98232
TRINITY_DN14785_c0_g3_i1	MEgreen	KAB7498121.1 40S ribosomal protein S8 [Armadillidium nasatum]	0.982174
TRINITY_DN47751_c0_g3_i1	MEgreen	ACO11706.1 40S ribosomal protein S9 [Caligus rogercresseyi]	0.982174
TRINITY_DN1134_c0_g1_i1	MEgreen	NA	0.982065
TRINITY_DN626_c0_g1_i1	MEgreen	NA	0.981962
TRINITY_DN4792_c1_g2_i1	MEgreen	NA	0.981937
TRINITY_DN1432_c0_g5_i1	MEgreen	NA	0.981859
TRINITY_DN2601_c5_g1_i2	MEgreen	NA	0.981785
TRINITY_DN6418_c0_g2_i4	MEgreen	NA	0.981778
TRINITY_DN8306_c0_g1_i1	MEgreen	NA	0.981752
TRINITY_DN22_c2_g1_i4	MEgreen	RXG59553.1 Elongation factor 1-alpha 1 [Armadillidium vulgare]	0.981722
TRINITY_DN66835_c0_g1_i1	MEgreen	NA	0.981552
TRINITY_DN3993_c0_g1_i1	MEgreen	NA	0.981538
TRINITY_DN21039_c0_g1_i1	MEgreen	NA	0.98144
TRINITY_DN11192_c0_g1_i1	MEgreen	NA	0.981381
TRINITY_DN408_c5_g1_i1	MEgreen	NA	0.981375
TRINITY_DN3968_c0_g1_i1	MEgreen	NA	0.981276
TRINITY_DN3299_c0_g2_i3	MEgreen	NA	0.981272
TRINITY_DN19846_c4_g1_i2	MEgreen	NA	0.981211
TRINITY_DN460_c0_g1_i2	MEgreen	NA	0.981011
TRINITY_DN1177_c0_g1_i1	MEgreen	NA	0.98094
TRINITY_DN1659_c0_g1_i1	MEgreen	NA	0.980539
TRINITY_DN2854_c1_g3_i1	MEgreen	NA	0.980536
TRINITY_DN6905_c0_g1_i1	MEgreen	NA	0.980533
TRINITY_DN1134_c0_g1_i2	MEgreen	NA	0.980426
TRINITY_DN67104_c0_g1_i1	MEgreen	NA	0.980328
TRINITY_DN18394_c0_g3_i1	MEgreen	NA	0.980237
TRINITY_DN1876_c2_g1_i1	MEgreen	NA	0.980112
TRINITY_DN77222_c0_g1_i1	MEgreen	NA	0.980109
TRINITY_DN11429_c0_g2_i1	MEgreen	NA	0.980095
TRINITY_DN11822_c0_g1_i5	MEgreen	NA	0.980045
TRINITY_DN1588_c0_g1_i1	MEgreen	NA	0.979985
TRINITY_DN5677_c0_g1_i1	MEgreen	NA	0.979977
TRINITY_DN29769_c1_g1_i1	MEgreen	NA	0.979927
TRINITY_DN1659_c0_g1_i4	MEgreen	NA	0.979918
TRINITY_DN11759_c0_g1_i3	MEgreen	AEC33277.1 14-3-3 protein, partial [Penaeus monodon]	0.979884
TRINITY_DN2115_c5_g2_i1	MEgreen	NA	0.97987
TRINITY_DN962_c0_g1_i1	MEgreen	NA	0.979848
TRINITY_DN14469_c0_g2_i1	MEgreen	NA	0.979823
TRINITY_DN6418_c0_g2_i3	MEgreen	NA	0.979797
TRINITY_DN981_c0_g1_i1	MEgreen	NA	0.979735
TRINITY_DN24175_c0_g1_i5	MEgreen	NA	0.979708
TRINITY_DN597_c0_g2_i1	MEgreen	NA	0.979671
TRINITY_DN25487_c0_g1_i2	MEgreen	NA	0.979639
TRINITY_DN1719_c1_g3_i2	MEgreen	NA	0.979622
TRINITY_DN13216_c1_g1_i1	MEgreen	NA	0.979607
TRINITY_DN68457_c0_g1_i1	MEgreen	NA	0.979575
TRINITY_DN33495_c0_g3_i2	MEgreen	NA	0.979531
TRINITY_DN33466_c0_g1_i1	MEgreen	NA	0.97953
TRINITY_DN17899_c0_g1_i1	MEgreen	NA	0.979507
TRINITY_DN1205_c0_g1_i1	MEgreen	NA	0.979414
TRINITY_DN13250_c0_g2_i2	MEgreen	NA	0.979145
TRINITY_DN7764_c0_g1_i3	MEgreen	NA	0.979103
TRINITY_DN45713_c0_g1_i1	MEgreen	NA	0.979084
TRINITY_DN126_c0_g1_i1	MEgreen	NA	0.979045
TRINITY_DN2804_c0_g1_i4	MEgreen	NA	0.978978
TRINITY_DN72884_c0_g1_i1	MEgreen	NA	0.978905
TRINITY_DN26805_c0_g1_i1	MEgreen	NA	0.978882
TRINITY_DN1222_c7_g1_i1	MEgreen	XP_023320948.1 60S ribosomal protein L10 [Eurytemora carolleeae]	0.978851
TRINITY_DN3201_c0_g1_i1	MEgreen	NA	0.978787
TRINITY_DN3192_c0_g1_i2	MEgreen	NA	0.978667
TRINITY_DN3251_c1_g2_i1	MEgreen	NA	0.978665
TRINITY_DN25169_c1_g3_i1	MEgreen	NA	0.97861
TRINITY_DN5828_c0_g1_i1	MEgreen	NA	0.978389
TRINITY_DN32150_c0_g1_i1	MEgreen	NA	0.978348
TRINITY_DN13601_c0_g1_i1	MEgreen	NA	0.978342
TRINITY_DN37806_c0_g3_i1	MEgreen	NA	0.978294
TRINITY_DN5996_c0_g3_i1	MEgreen	XP_042235698.1 40S ribosomal protein S5 [Homarus americanus]	0.978228
TRINITY_DN5034_c0_g1_i1	MEgreen	NA	0.978146
TRINITY_DN25384_c0_g1_i1	MEgreen	NA	0.978082
TRINITY_DN27717_c0_g1_i1	MEgreen	NA	0.97807
TRINITY_DN49376_c0_g1_i11	MEgreen	NA	0.978038
TRINITY_DN4822_c0_g1_i1	MEgreen	NA	0.977977
TRINITY_DN1287_c0_g1_i1	MEgreen	NA	0.977949
TRINITY_DN2207_c0_g2_i1	MEgreen	NA	0.977891
TRINITY_DN18148_c0_g1_i2	MEgreen	NA	0.977874
TRINITY_DN8927_c0_g1_i1	MEgreen	NA	0.977844
TRINITY_DN39391_c0_g2_i2	MEgreen	NA	0.97784
TRINITY_DN73090_c0_g1_i1	MEgreen	NA	0.977798
TRINITY_DN11369_c0_g1_i1	MEgreen	NA	0.977749
TRINITY_DN2275_c1_g1_i3	MEgreen	XP_043193671.1 60S ribosomal protein L11 isoform X2 [Amphibalanus amphitrite]	0.97771
TRINITY_DN5482_c0_g3_i1	MEgreen	NA	0.977668
TRINITY_DN3463_c0_g2_i1	MEgreen	NA	0.97766
TRINITY_DN22836_c0_g1_i1	MEgreen	KAF2351006.1 ISC system FeS cluster assembly IscU scaffold [Trinorchestia longiramus]	0.977409
TRINITY_DN33777_c0_g1_i2	MEgreen	NA	0.977378
TRINITY_DN7426_c1_g1_i1	MEgreen	NA	0.97723
TRINITY_DN891_c0_g1_i18	MEgreen	NA	0.977139
TRINITY_DN68660_c0_g1_i1	MEgreen	NA	0.976895
TRINITY_DN71556_c0_g1_i1	MEgreen	NA	0.976877
TRINITY_DN2808_c0_g2_i1	MEgreen	NA	0.976794
TRINITY_DN15980_c0_g1_i7	MEgreen	NA	0.976744
TRINITY_DN1007_c1_g3_i1	MEgreen	KAI9549991.1 Ribosomal protein L13e containing protein [Daphnia sinensis]	0.976675
TRINITY_DN429_c0_g1_i1	MEgreen	NA	0.976619
TRINITY_DN37806_c0_g4_i1	MEgreen	NA	0.976574
TRINITY_DN3352_c0_g2_i1	MEgreen	NA	0.976499
TRINITY_DN4304_c0_g3_i1	MEgreen	NA	0.976462
TRINITY_DN14785_c0_g2_i1	MEgreen	NA	0.976444
TRINITY_DN77171_c0_g1_i1	MEgreen	NA	0.976406
TRINITY_DN3577_c0_g2_i1	MEgreen	NA	0.97634
TRINITY_DN11700_c0_g1_i1	MEgreen	NA	0.976299
TRINITY_DN4623_c0_g2_i4	MEgreen	NA	0.976273
TRINITY_DN22417_c0_g1_i1	MEgreen	NA	0.976209
TRINITY_DN1312_c1_g1_i5	MEgreen	NA	0.976185
TRINITY_DN3577_c0_g1_i1	MEgreen	NA	0.9761
TRINITY_DN1051_c0_g1_i7	MEgreen	NA	0.976092
TRINITY_DN46696_c0_g1_i4	MEgreen	NA	0.976066
TRINITY_DN3829_c0_g1_i1	MEgreen	CAG4638210.1 EOG090X0NTN [Chydorus sphaericus]	0.976061
TRINITY_DN812_c0_g1_i1	MEgreen	NA	0.976058
TRINITY_DN13250_c0_g2_i1	MEgreen	NA	0.976043
TRINITY_DN1659_c0_g2_i1	MEgreen	NA	0.976016
TRINITY_DN14469_c0_g1_i1	MEgreen	NA	0.975932
TRINITY_DN74021_c0_g1_i1	MEgreen	NA	0.975906
TRINITY_DN82112_c0_g1_i1	MEgreen	NA	0.975828
TRINITY_DN2353_c0_g2_i2	MEgreen	NA	0.97577
TRINITY_DN77080_c0_g1_i1	MEgreen	NA	0.975524
TRINITY_DN37806_c0_g2_i1	MEgreen	NA	0.975451
TRINITY_DN1866_c0_g2_i1	MEgreen	NA	0.975424
TRINITY_DN3844_c3_g3_i1	MEgreen	NA	0.97537
TRINITY_DN3_c2_g1_i1	MEgreen	NA	0.975252
TRINITY_DN696_c0_g1_i2	MEgreen	NA	0.974918
TRINITY_DN57_c3_g1_i1	MEgreen	NA	0.974861
TRINITY_DN1051_c0_g1_i8	MEgreen	NA	0.974857
TRINITY_DN3352_c0_g1_i1	MEgreen	NA	0.974832
TRINITY_DN8036_c1_g1_i1	MEgreen	NA	0.974788
TRINITY_DN2260_c0_g1_i8	MEgreen	XP_057378405.1 small ribosomal subunit protein uS11A [Daphnia carinata]	0.974673
TRINITY_DN6379_c0_g1_i1	MEgreen	NA	0.974587
TRINITY_DN18361_c0_g1_i1	MEgreen	NA	0.974555
TRINITY_DN12892_c0_g1_i2	MEgreen	NA	0.974414
TRINITY_DN13941_c0_g1_i1	MEgreen	NA	0.974337
TRINITY_DN31991_c0_g1_i1	MEgreen	NA	0.974288
TRINITY_DN2897_c0_g1_i1	MEgreen	ALS04475.1 elongation factor 1-alpha [Acartia pacifica]	0.974285
TRINITY_DN7503_c0_g1_i4	MEgreen	NA	0.974274
TRINITY_DN3463_c0_g2_i5	MEgreen	NA	0.974246
TRINITY_DN81686_c0_g1_i1	MEgreen	NA	0.974214
TRINITY_DN451_c1_g1_i28	MEgreen	NA	0.974178
TRINITY_DN4175_c0_g1_i1	MEgreen	NA	0.974127
TRINITY_DN18559_c0_g1_i1	MEgreen	NA	0.974118
TRINITY_DN981_c0_g2_i1	MEgreen	NA	0.974104
TRINITY_DN28850_c0_g2_i1	MEgreen	NA	0.974075
TRINITY_DN41988_c0_g3_i3	MEgreen	NA	0.973994
TRINITY_DN9516_c0_g1_i7	MEgreen	NA	0.973795
TRINITY_DN72843_c0_g1_i1	MEgreen	NA	0.973724
TRINITY_DN20213_c0_g1_i2	MEgreen	NA	0.973691
TRINITY_DN3538_c0_g2_i4	MEgreen	NA	0.973672
TRINITY_DN37806_c0_g1_i1	MEgreen	NA	0.97352
TRINITY_DN6143_c0_g2_i1	MEgreen	NA	0.973509
TRINITY_DN51208_c0_g3_i1	MEgreen	NA	0.973377
TRINITY_DN15116_c0_g1_i2	MEgreen	NA	0.973353
TRINITY_DN6633_c0_g1_i6	MEgreen	NA	0.97335
TRINITY_DN14068_c0_g1_i1	MEgreen	NA	0.973248
TRINITY_DN2722_c0_g1_i2	MEgreen	NA	0.97299
TRINITY_DN26837_c2_g4_i1	MEgreen	ACO11706.1 40S ribosomal protein S9 [Caligus rogercresseyi]	0.972923
TRINITY_DN588_c0_g3_i3	MEgreen	NA	0.972701
TRINITY_DN84060_c0_g1_i1	MEgreen	NA	0.972696
TRINITY_DN36982_c0_g1_i2	MEgreen	NA	0.972667
TRINITY_DN1262_c0_g1_i4	MEgreen	NA	0.972638
TRINITY_DN25169_c1_g1_i1	MEgreen	NA	0.972578
TRINITY_DN26134_c0_g1_i1	MEgreen	NA	0.972575
TRINITY_DN981_c0_g3_i1	MEgreen	NA	0.972558
TRINITY_DN6240_c0_g3_i1	MEgreen	NA	0.972544
TRINITY_DN82628_c0_g1_i1	MEgreen	NA	0.972473
TRINITY_DN27780_c1_g1_i2	MEgreen	NA	0.972368
TRINITY_DN30210_c0_g3_i1	MEgreen	NA	0.972315
TRINITY_DN4586_c0_g1_i1	MEgreen	NA	0.972078
TRINITY_DN1051_c0_g1_i2	MEgreen	NA	0.972024
TRINITY_DN1866_c0_g1_i1	MEgreen	NA	0.97197
TRINITY_DN5489_c0_g1_i3	MEgreen	NA	0.971948
TRINITY_DN67325_c0_g1_i1	MEgreen	NA	0.971777
TRINITY_DN6967_c0_g1_i1	MEgreen	NA	0.971692
TRINITY_DN45935_c0_g2_i3	MEgreen	NA	0.971381
TRINITY_DN74508_c0_g1_i1	MEgreen	NA	0.97137
TRINITY_DN37716_c0_g1_i9	MEgreen	NA	0.971067
TRINITY_DN1827_c0_g1_i1	MEgreen	NA	0.971062
TRINITY_DN23929_c0_g1_i1	MEgreen	NA	0.970995
TRINITY_DN1353_c4_g1_i1	MEgreen	NA	0.970991
TRINITY_DN9844_c0_g1_i1	MEgreen	NA	0.970941
TRINITY_DN68646_c0_g1_i1	MEgreen	NA	0.97094
TRINITY_DN3485_c0_g1_i7	MEgreen	NA	0.970889
TRINITY_DN315_c0_g5_i1	MEgreen	XP_043193294.1 endoplasmic reticulum chaperone BiP-like [Amphibalanus amphitrite]	0.970753
TRINITY_DN80246_c0_g1_i1	MEgreen	NA	0.970736
TRINITY_DN2055_c3_g1_i2	MEgreen	NA	0.970713
TRINITY_DN18070_c0_g1_i7	MEgreen	NA	0.970524
TRINITY_DN2690_c0_g1_i3	MEgreen	NA	0.970408
TRINITY_DN1957_c0_g1_i2	MEgreen	NA	0.970391
TRINITY_DN17876_c1_g1_i2	MEgreen	NA	0.970169
TRINITY_DN8374_c0_g1_i2	MEgreen	NA	0.970123
TRINITY_DN3648_c0_g1_i1	MEgreen	NA	0.970049
TRINITY_DN6143_c0_g2_i3	MEgreen	NA	0.969983
TRINITY_DN5040_c0_g1_i1	MEgreen	NA	0.969982
TRINITY_DN77127_c0_g1_i1	MEgreen	ACO11548.1 Peptidyl-prolyl cis-trans isomerase [Caligus rogercresseyi]	0.969814
TRINITY_DN7706_c0_g2_i3	MEgreen	NA	0.969565
TRINITY_DN739_c0_g1_i2	MEgreen	NA	0.969284
TRINITY_DN37415_c0_g1_i3	MEgreen	NA	0.969271
TRINITY_DN3993_c0_g2_i3	MEgreen	NA	0.969269
TRINITY_DN27736_c0_g1_i2	MEgreen	XP_042232400.1 60S ribosomal protein L32-like [Homarus americanus]	0.969267
TRINITY_DN11759_c0_g1_i2	MEgreen	AEC33277.1 14-3-3 protein, partial [Penaeus monodon]	0.969187
TRINITY_DN6493_c0_g4_i2	MEgreen	NA	0.969104
TRINITY_DN1290_c0_g1_i1	MEgreen	XP_042208916.1 GTP-binding nuclear protein Ran [Homarus americanus]	0.969042
TRINITY_DN5139_c1_g1_i1	MEgreen	NA	0.968947
TRINITY_DN2071_c1_g2_i1	MEgreen	NA	0.968826
TRINITY_DN6665_c0_g1_i1	MEgreen	NA	0.96858
TRINITY_DN3_c6_g1_i1	MEgreen	XP_046450165.1 60S ribosomal protein L15-like [Daphnia pulex]	0.968426
TRINITY_DN3702_c1_g2_i1	MEgreen	NA	0.96824
TRINITY_DN597_c0_g1_i1	MEgreen	NA	0.968102
TRINITY_DN6322_c4_g1_i1	MEgreen	NA	0.967961
TRINITY_DN2690_c0_g2_i1	MEgreen	NA	0.967821
TRINITY_DN19885_c0_g3_i1	MEgreen	NA	0.967619
TRINITY_DN6837_c0_g2_i1	MEgreen	NA	0.96747
TRINITY_DN13667_c0_g1_i6	MEgreen	NA	0.967412
TRINITY_DN8036_c0_g1_i1	MEgreen	NA	0.967262
TRINITY_DN2260_c0_g1_i12	MEgreen	XP_057378405.1 small ribosomal subunit protein uS11A [Daphnia carinata]	0.967214
TRINITY_DN26624_c0_g1_i1	MEgreen	NA	0.967208
TRINITY_DN51_c0_g1_i3	MEgreen	NA	0.967168
TRINITY_DN2039_c0_g1_i2	MEgreen	NA	0.966923
TRINITY_DN6379_c1_g1_i1	MEgreen	NA	0.966833
TRINITY_DN32150_c0_g2_i1	MEgreen	NA	0.966731
TRINITY_DN12191_c0_g1_i4	MEgreen	NA	0.966662
TRINITY_DN58128_c0_g1_i1	MEgreen	NA	0.96653
TRINITY_DN37884_c0_g1_i1	MEgreen	NA	0.966528
TRINITY_DN12678_c0_g1_i1	MEgreen	KAI9557986.1 putative histone H3 [Daphnia sinensis]	0.966425
TRINITY_DN31720_c0_g1_i3	MEgreen	NA	0.966277
TRINITY_DN2196_c0_g1_i1	MEgreen	XP_037081829.1 tubulin alpha-3 chain [Pollicipes pollicipes]	0.966184
TRINITY_DN51208_c0_g1_i1	MEgreen	NA	0.966122
TRINITY_DN7030_c1_g1_i15	MEgreen	XP_045626260.1 histone-lysine N-methyltransferase 2A-like [Procambarus clarkii]	0.965871
TRINITY_DN51208_c0_g2_i1	MEgreen	NA	0.965867
TRINITY_DN2836_c1_g2_i1	MEgreen	XP_037085094.1 tubulin beta-4B chain-like [Pollicipes pollicipes]	0.965763
TRINITY_DN82480_c0_g1_i1	MEgreen	NA	0.965743
TRINITY_DN32441_c0_g1_i2	MEgreen	NA	0.965731
TRINITY_DN51496_c0_g1_i1	MEgreen	NA	0.965284
TRINITY_DN3_c14_g1_i10	MEgreen	NA	0.965275
TRINITY_DN66811_c0_g1_i1	MEgreen	NA	0.965274
TRINITY_DN2275_c1_g1_i5	MEgreen	XP_043193671.1 60S ribosomal protein L11 isoform X2 [Amphibalanus amphitrite]	0.965047
TRINITY_DN26761_c0_g1_i1	MEgreen	NA	0.96438
TRINITY_DN6493_c0_g4_i3	MEgreen	NA	0.96421
TRINITY_DN11580_c0_g1_i8	MEgreen	NA	0.964179
TRINITY_DN6493_c0_g3_i1	MEgreen	NA	0.963657
TRINITY_DN4084_c0_g1_i9	MEgreen	NA	0.962828
TRINITY_DN648_c0_g3_i1	MEgreen	NA	0.962809
TRINITY_DN844_c1_g3_i1	MEgreen	NA	0.962752
TRINITY_DN81694_c0_g1_i1	MEgreen	NA	0.962674
TRINITY_DN6240_c0_g2_i1	MEgreen	NA	0.962308
TRINITY_DN325_c1_g1_i5	MEgreen	NA	0.96215
TRINITY_DN23880_c0_g2_i1	MEgreen	NA	0.962072
TRINITY_DN6419_c0_g1_i2	MEgreen	NA	0.961968
TRINITY_DN2039_c0_g1_i1	MEgreen	NA	0.961294
TRINITY_DN6594_c0_g1_i1	MEgreen	NA	0.961259
TRINITY_DN3844_c3_g1_i2	MEgreen	NA	0.960383
TRINITY_DN7671_c0_g1_i1	MEgreen	NA	0.960322
TRINITY_DN11264_c1_g1_i13	MEgreen	NA	0.960283
TRINITY_DN46559_c1_g1_i1	MEgreen	NA	0.960051
TRINITY_DN3492_c2_g1_i2	MEgreen	NA	0.95952
TRINITY_DN2071_c1_g1_i1	MEgreen	NA	0.95932
TRINITY_DN18160_c0_g1_i1	MEgreen	NA	0.959226
TRINITY_DN2353_c0_g1_i1	MEgreen	NA	0.959216
TRINITY_DN82880_c0_g1_i1	MEgreen	NA	0.959064
TRINITY_DN29228_c0_g1_i2	MEgreen	NA	0.958827
TRINITY_DN79824_c0_g1_i1	MEgreen	NA	0.958663
TRINITY_DN3201_c0_g1_i3	MEgreen	NA	0.958593
TRINITY_DN2718_c0_g1_i2	MEgreen	NA	0.958346
TRINITY_DN76033_c0_g1_i1	MEgreen	NA	0.957702
TRINITY_DN11991_c0_g1_i1	MEgreen	NA	0.957327
TRINITY_DN1974_c0_g1_i1	MEgreen	NA	0.957282
TRINITY_DN21713_c0_g1_i1	MEgreen	NA	0.95701
TRINITY_DN11987_c0_g1_i2	MEgreen	NA	0.956601
TRINITY_DN34761_c0_g1_i1	MEgreen	NA	0.956556
TRINITY_DN51_c0_g1_i2	MEgreen	XP_046457021.1 heat shock protein 83 [Daphnia pulex]	0.956417
TRINITY_DN13838_c0_g1_i6	MEgreen	NA	0.956367
TRINITY_DN4286_c0_g1_i1	MEgreen	XP_043202707.1 peptidyl-prolyl cis-trans isomerase-like [Amphibalanus amphitrite]	0.956206
TRINITY_DN22031_c0_g1_i1	MEgreen	NA	0.956146
TRINITY_DN82572_c0_g1_i1	MEgreen	NA	0.955955
TRINITY_DN1974_c0_g2_i1	MEgreen	NA	0.955807
TRINITY_DN340_c0_g2_i1	MEgreen	NA	0.955455
TRINITY_DN21711_c0_g1_i2	MEgreen	NA	0.955451
TRINITY_DN15937_c0_g1_i1	MEgreen	NA	0.955246
TRINITY_DN5270_c0_g1_i6	MEgreen	NA	0.954603
TRINITY_DN28593_c0_g1_i1	MEgreen	NA	0.954333
TRINITY_DN16445_c2_g1_i1	MEgreen	NA	0.954202
TRINITY_DN4761_c1_g3_i3	MEgreen	NA	0.953644
TRINITY_DN1746_c0_g2_i1	MEgreen	NA	0.952084
TRINITY_DN7710_c0_g1_i4	MEgreen	NA	0.951132
TRINITY_DN3469_c0_g1_i1	MEgreen	NA	0.951077
TRINITY_DN10718_c0_g1_i1	MEgreen	XP_043213138.1 histone H2A-like [Amphibalanus amphitrite]	0.950677
TRINITY_DN13067_c0_g1_i1	MEgreen	NA	0.950657
TRINITY_DN56864_c1_g1_i1	MEgreen	NA	0.950589
TRINITY_DN30358_c0_g1_i6	MEgreen	NA	0.949847
TRINITY_DN14079_c0_g1_i1	MEgreen	NA	0.949015
TRINITY_DN3421_c0_g1_i3	MEgreen	NA	0.948442
TRINITY_DN6418_c0_g2_i1	MEgreen	NA	0.948026
TRINITY_DN1055_c1_g1_i1	MEgreen	NA	0.947688
TRINITY_DN50222_c0_g3_i2	MEgreen	NA	0.947516
TRINITY_DN51_c0_g1_i5	MEgreen	QEQ13288.1 heat shock protein 90 [Artemia franciscana]	0.947319
TRINITY_DN5097_c0_g2_i2	MEgreen	NA	0.947213
TRINITY_DN12298_c0_g1_i1	MEgreen	XP_032784042.2 heat shock protein 83 [Daphnia magna]	0.94673
TRINITY_DN9783_c0_g1_i1	MEgreen	NA	0.946678
TRINITY_DN3067_c0_g1_i5	MEgreen	NA	0.94664
TRINITY_DN35880_c0_g1_i1	MEgreen	NA	0.945982
TRINITY_DN7150_c0_g2_i1	MEgreen	NA	0.945371
TRINITY_DN20316_c0_g1_i1	MEgreen	NA	0.945158
TRINITY_DN14719_c0_g1_i11	MEgreen	NA	0.944844
TRINITY_DN37894_c0_g2_i5	MEgreen	NA	0.944102
TRINITY_DN11426_c0_g1_i1	MEgreen	NA	0.943464
TRINITY_DN7857_c0_g1_i1	MEgreen	NA	0.943031
TRINITY_DN19324_c0_g1_i1	MEgreen	NA	0.942527
TRINITY_DN1819_c0_g1_i1	MEgreen	NA	0.941357
TRINITY_DN35666_c0_g1_i1	MEgreen	NA	0.941306
TRINITY_DN4912_c0_g1_i1	MEgreen	NA	0.940004
TRINITY_DN69218_c0_g1_i1	MEgreen	NA	0.939352
TRINITY_DN11664_c0_g2_i2	MEgreen	NA	0.938713
TRINITY_DN718_c0_g2_i2	MEgreen	NA	0.938688
TRINITY_DN2449_c0_g1_i6	MEgreen	NA	0.937824
TRINITY_DN7531_c0_g3_i1	MEgreen	XP_032781380.2 heat shock 70 kDa protein cognate 4 [Daphnia magna]	0.936957
TRINITY_DN5034_c0_g1_i2	MEgreen	NA	0.936721
TRINITY_DN8784_c0_g1_i5	MEgreen	NA	0.936142
TRINITY_DN8846_c0_g1_i22	MEgreen	NA	0.935738
TRINITY_DN4257_c0_g2_i3	MEgreen	XP_053638542.1 histone H2B [Cherax quadricarinatus]	0.934881
TRINITY_DN702_c0_g2_i9	MEgreen	NA	0.933759
TRINITY_DN15477_c0_g1_i5	MEgreen	NA	0.932859
TRINITY_DN3993_c0_g2_i4	MEgreen	NA	0.93211
TRINITY_DN396_c0_g1_i4	MEgreen	NA	0.932009
TRINITY_DN6370_c0_g2_i1	MEgreen	NA	0.931816
TRINITY_DN5244_c0_g1_i2	MEgreen	NA	0.931483
TRINITY_DN5564_c1_g1_i1	MEgreen	NA	0.931155
TRINITY_DN1051_c0_g1_i10	MEgreen	NA	0.930532
TRINITY_DN1900_c0_g1_i1	MEgreen	XP_045105266.1 histone H3-like [Portunus trituberculatus]	0.928829
TRINITY_DN7710_c0_g1_i2	MEgreen	NA	0.926451
TRINITY_DN325_c1_g1_i10	MEgreen	NA	0.925958
TRINITY_DN5097_c0_g1_i3	MEgreen	NA	0.925328
TRINITY_DN75224_c0_g1_i1	MEgreen	NA	0.923673
TRINITY_DN3851_c0_g1_i3	MEgreen	NA	0.922562
TRINITY_DN854_c0_g1_i1	MEgreen	NA	0.922434
TRINITY_DN73547_c0_g1_i1	MEgreen	NA	0.922329
TRINITY_DN1998_c0_g1_i1	MEgreen	NA	0.92097
TRINITY_DN15477_c0_g1_i4	MEgreen	NA	0.920103
TRINITY_DN16590_c0_g2_i1	MEgreen	NA	0.918846
TRINITY_DN70813_c0_g1_i1	MEgreen	NA	0.91815
TRINITY_DN14149_c0_g1_i2	MEgreen	NA	0.91651
TRINITY_DN4559_c0_g1_i7	MEgreen	NA	0.916316
TRINITY_DN1581_c0_g1_i1	MEgreen	NA	0.916253
TRINITY_DN2624_c5_g1_i1	MEgreen	NA	0.915438
TRINITY_DN652_c7_g1_i1	MEgreen	NA	0.914836
TRINITY_DN2380_c0_g1_i1	MEgreen	NA	0.910059
TRINITY_DN72784_c0_g1_i1	MEgreen	NA	0.907935
TRINITY_DN1579_c14_g1_i2	MEgreen	NA	0.907091
TRINITY_DN2091_c1_g4_i1	MEgreen	NA	0.906323
TRINITY_DN2544_c7_g1_i1	MEgreen	NA	0.904973
TRINITY_DN1569_c3_g2_i1	MEgreen	NA	0.90314
TRINITY_DN5244_c0_g2_i1	MEgreen	NA	0.901412
TRINITY_DN3734_c0_g1_i3	MEgreen	NA	0.900789
TRINITY_DN4815_c0_g2_i2	MEgreen	NA	0.89916
TRINITY_DN67102_c0_g1_i1	MEgreen	NA	0.898035
TRINITY_DN11315_c0_g1_i1	MEgreen	NA	0.891471
TRINITY_DN209_c3_g1_i1	MEgreen	NA	0.891088
TRINITY_DN4360_c0_g1_i2	MEgreen	NA	0.889804
TRINITY_DN328_c0_g1_i4	MEgreen	XP_027224919.1 ornithine decarboxylase-like [Penaeus vannamei]	0.88947
TRINITY_DN11237_c0_g1_i4	MEgreen	NA	0.887142
TRINITY_DN332_c9_g1_i1	MEgreen	NA	0.886811
TRINITY_DN2375_c7_g1_i1	MEgreen	NA	0.885193
TRINITY_DN7428_c1_g1_i2	MEgreen	NA	0.882187
TRINITY_DN22_c14_g1_i1	MEgreen	NA	0.880134
TRINITY_DN6094_c0_g1_i2	MEgreen	NA	0.878316
TRINITY_DN1583_c6_g1_i2	MEgreen	NA	0.877967
TRINITY_DN20099_c1_g2_i1	MEgreen	NA	0.877485
TRINITY_DN5377_c0_g2_i1	MEgreen	NA	0.876744
TRINITY_DN1317_c4_g1_i1	MEgreen	NA	0.87605
TRINITY_DN9663_c1_g1_i2	MEgreen	NA	0.875661
TRINITY_DN5946_c1_g2_i5	MEgreen	XP_027212043.1 protein LSM14 homolog A-like isoform X2 [Penaeus vannamei]	0.875421
TRINITY_DN5114_c1_g3_i1	MEgreen	NA	0.872336
TRINITY_DN638_c1_g1_i1	MEgreen	NA	0.871843
TRINITY_DN1_c0_g1_i1	MEgreen	NA	0.871027
TRINITY_DN3495_c4_g1_i1	MEgreen	NA	0.870404
TRINITY_DN6614_c0_g1_i1	MEgreen	NA	0.869483
TRINITY_DN4081_c0_g1_i1	MEgreen	NA	0.869144
TRINITY_DN17235_c0_g2_i1	MEgreen	NA	0.869052
TRINITY_DN8699_c1_g2_i1	MEgreen	NA	0.868715
TRINITY_DN1358_c3_g1_i1	MEgreen	NA	0.867681
TRINITY_DN3460_c1_g1_i1	MEgreen	NA	0.865461
TRINITY_DN3_c14_g1_i3	MEgreen	NA	0.864971
TRINITY_DN34587_c0_g1_i1	MEgreen	NA	0.863667
TRINITY_DN6321_c0_g1_i3	MEgreen	NA	0.862288
TRINITY_DN5818_c0_g1_i2	MEgreen	NA	0.860442
TRINITY_DN158_c17_g1_i2	MEgreen	NA	0.855291
TRINITY_DN969_c5_g1_i7	MEgreen	NA	0.853569
TRINITY_DN31321_c0_g1_i1	MEgreen	XP_045111555.1 isatin hydrolase-like isoform X3 [Portunus trituberculatus]	0.851331
TRINITY_DN14089_c0_g1_i1	MEgreen	XP_045623014.1 calcium-binding mitochondrial carrier protein SCaMC-3-like isoform X3 [Procambarus clarkii]	0.851288
TRINITY_DN3872_c0_g1_i7	MEgreen	NA	0.850958
TRINITY_DN286_c29_g1_i1	MEgreen	XP_045603344.1 egalitarian protein homolog [Procambarus clarkii]	0.849862
TRINITY_DN11801_c0_g1_i1	MEgreen	NA	0.849334
TRINITY_DN138_c2_g1_i16	MEgreen	NA	0.848925
TRINITY_DN1624_c0_g1_i2	MEgreen	NA	0.84857
TRINITY_DN481_c4_g1_i1	MEgreen	NA	0.848178
TRINITY_DN3487_c1_g2_i1	MEgreen	NA	0.847514
TRINITY_DN9543_c4_g1_i1	MEgreen	NA	0.846329
TRINITY_DN6872_c0_g1_i4	MEgreen	NA	0.846303
TRINITY_DN7549_c7_g1_i3	MEgreen	NA	0.845578
TRINITY_DN1728_c6_g1_i2	MEgreen	NA	0.845577
TRINITY_DN17512_c0_g1_i1	MEgreen	NA	0.845575
TRINITY_DN13949_c0_g1_i1	MEgreen	NA	0.843922
TRINITY_DN271_c2_g1_i2	MEgreen	NA	0.843388
TRINITY_DN282_c0_g1_i6	MEgreen	NA	0.843066
TRINITY_DN3_c22_g2_i1	MEgreen	NA	0.842933
TRINITY_DN11759_c0_g2_i1	MEgreen	NA	0.842301
TRINITY_DN29364_c1_g1_i2	MEgreen	NA	0.841306
TRINITY_DN1139_c0_g1_i4	MEgreen	NA	0.841176
TRINITY_DN2094_c1_g2_i1	MEgreen	NA	0.839041
TRINITY_DN430_c1_g1_i1	MEgreen	NA	0.83872
TRINITY_DN6740_c0_g1_i3	MEgreen	NA	0.838503
TRINITY_DN1642_c8_g1_i1	MEgreen	NA	0.835914
TRINITY_DN1379_c0_g3_i1	MEgreen	NA	0.835769
TRINITY_DN1142_c15_g1_i2	MEgreen	NA	0.835088
TRINITY_DN2603_c2_g1_i27	MEgreen	NA	0.834358
TRINITY_DN443_c0_g2_i1	MEgreen	NA	0.833643
TRINITY_DN1510_c3_g1_i2	MEgreen	NA	0.832887
TRINITY_DN1629_c14_g1_i3	MEgreen	NA	0.832134
TRINITY_DN13250_c0_g1_i1	MEgreen	NA	0.831685
TRINITY_DN1385_c0_g2_i1	MEgreen	NA	0.831179
TRINITY_DN3871_c0_g1_i3	MEgreen	NA	0.830908
TRINITY_DN1349_c1_g1_i1	MEgreen	XP_042214491.1 persulfide dioxygenase ETHE1, mitochondrial-like [Homarus americanus]	0.830238
TRINITY_DN4572_c0_g2_i1	MEgreen	NA	0.828517
TRINITY_DN2510_c2_g2_i1	MEgreen	NA	0.827042
TRINITY_DN5438_c0_g2_i1	MEgreen	NA	0.82688
TRINITY_DN31_c1_g1_i1	MEgreen	NA	0.826733
TRINITY_DN8240_c0_g1_i1	MEgreen	XP_050689418.1 eukaryotic translation initiation factor 2 subunit 3-like [Eriocheir sinensis]	0.826231
TRINITY_DN6275_c2_g1_i4	MEgreen	NA	0.825723
TRINITY_DN2329_c0_g2_i1	MEgreen	NA	0.825714
TRINITY_DN2192_c0_g1_i7	MEgreen	XP_050719898.1 tropomodulin-1-like isoform X5 [Eriocheir sinensis]	0.824761
TRINITY_DN710_c0_g1_i2	MEgreen	NA	0.824471
TRINITY_DN920_c3_g1_i1	MEgreen	XP_042238629.1 gamma-butyrobetaine dioxygenase-like [Homarus americanus]	0.820868
TRINITY_DN17421_c1_g1_i1	MEgreen	XP_045611430.1 growth hormone-inducible transmembrane protein-like [Procambarus clarkii]	0.818461
TRINITY_DN17866_c0_g1_i12	MEgreen	NA	0.815046
TRINITY_DN2352_c1_g2_i3	MEgreen	XP_050718028.1 eukaryotic translation initiation factor 3 subunit D-like isoform X2 [Eriocheir sinensis]	0.814314
TRINITY_DN563_c8_g2_i3	MEgreen	NA	0.812785
TRINITY_DN2733_c1_g1_i2	MEgreen	XP_042228081.1 ribose-phosphate pyrophosphokinase 1 isoform X2 [Homarus americanus]	0.812076
TRINITY_DN9238_c0_g1_i1	MEgreen	NA	0.811129
TRINITY_DN1383_c0_g2_i5	MEgreen	NA	0.810018
TRINITY_DN3978_c0_g4_i1	MEgreen	NA	0.809129
TRINITY_DN45999_c0_g1_i1	MEgreen	NA	0.807545
TRINITY_DN34_c1_g1_i1	MEgreen	NA	0.807329
TRINITY_DN21419_c0_g1_i1	MEgreen	NA	0.805525
TRINITY_DN4033_c0_g1_i3	MEgreen	NA	0.805522
TRINITY_DN10107_c0_g1_i1	MEgreen	NA	0.804726
TRINITY_DN808_c0_g2_i1	MEgreen	XP_045105903.1 eukaryotic translation initiation factor 3 subunit M-like isoform X2 [Portunus trituberculatus]	0.802593
TRINITY_DN711_c0_g1_i6	MEgreen	NA	0.801839
TRINITY_DN451_c4_g1_i2	MEgreen	NA	0.799329
TRINITY_DN14357_c0_g1_i1	MEgreen	NA	0.794961
TRINITY_DN1363_c4_g1_i1	MEgreen	NA	0.791489
TRINITY_DN1488_c1_g1_i1	MEgreen	XP_045595148.1 pre-rRNA 2'-O-ribose RNA methyltransferase FTSJ3-like [Procambarus clarkii]	0.791087
TRINITY_DN34840_c0_g1_i2	MEgreen	NA	0.790999
TRINITY_DN216_c5_g1_i1	MEgreen	NA	0.790044
TRINITY_DN25848_c0_g1_i1	MEgreen	NA	0.789737
TRINITY_DN3138_c0_g2_i1	MEgreen	NA	0.785713
TRINITY_DN720_c7_g3_i1	MEgreen	NA	0.785195
TRINITY_DN2480_c0_g1_i4	MEgreen	NA	0.781683
TRINITY_DN6546_c0_g2_i1	MEgreen	NA	0.781118
TRINITY_DN5460_c4_g3_i1	MEgreen	NA	0.779621
TRINITY_DN725_c2_g1_i1	MEgreen	NA	0.778039
TRINITY_DN3149_c1_g1_i1	MEgreen	NA	0.777961
TRINITY_DN422_c5_g1_i1	MEgreen	NA	0.776258
TRINITY_DN3612_c6_g1_i6	MEgreen	XP_045112072.1 eukaryotic translation initiation factor 3 subunit B-like [Portunus trituberculatus]	0.775077
TRINITY_DN1213_c10_g1_i2	MEgreen	NA	0.774764
TRINITY_DN11005_c0_g1_i13	MEgreen	NA	0.774075
TRINITY_DN1565_c7_g1_i4	MEgreen	NA	0.771022
TRINITY_DN10924_c0_g1_i2	MEgreen	XP_042228660.1 succinate dehydrogenase [ubiquinone] flavoprotein subunit, mitochondrial-like [Homarus americanus]	0.770473
TRINITY_DN14600_c1_g1_i3	MEgreen	NA	0.770263
TRINITY_DN1450_c0_g3_i1	MEgreen	NA	0.767617
TRINITY_DN223_c2_g1_i1	MEgreen	NA	0.767155
TRINITY_DN1769_c8_g1_i1	MEgreen	NA	0.765478
TRINITY_DN976_c1_g1_i1	MEgreen	NA	0.764935
TRINITY_DN2603_c2_g1_i22	MEgreen	NA	0.764632
TRINITY_DN11634_c0_g1_i2	MEgreen	NA	0.764407
TRINITY_DN9287_c0_g1_i8	MEgreen	NA	0.763347
TRINITY_DN1619_c3_g3_i1	MEgreen	NA	0.763164
TRINITY_DN33538_c0_g1_i1	MEgreen	NA	0.76248
TRINITY_DN535_c2_g1_i6	MEgreen	XP_027234460.1 neurogenic locus notch homolog protein 1-like isoform X1 [Penaeus vannamei]	0.761127
TRINITY_DN21823_c0_g1_i2	MEgreen	NA	0.760171
TRINITY_DN52014_c0_g1_i5	MEgreen	NA	0.758387
TRINITY_DN1571_c2_g1_i1	MEgreen	NA	0.75799
TRINITY_DN328_c4_g1_i5	MEgreen	NA	0.756716
TRINITY_DN1769_c0_g5_i1	MEgreen	NA	0.755976
TRINITY_DN24770_c0_g1_i1	MEgreen	KAG0725884.1 Trimeric intracellular cation channel type 1B.1 [Chionoecetes opilio]	0.755863
TRINITY_DN16931_c6_g1_i3	MEgreen	NA	0.754597
TRINITY_DN51812_c0_g1_i1	MEgreen	NA	0.753094
TRINITY_DN400_c2_g1_i9	MEgreen	NA	0.751432
TRINITY_DN4108_c0_g3_i1	MEgreen	NA	0.751057
TRINITY_DN34971_c4_g1_i1	MEgreen	NA	0.75063
TRINITY_DN12169_c0_g1_i1	MEgreen	NA	0.749888
TRINITY_DN9253_c0_g2_i1	MEgreen	NA	0.749074
TRINITY_DN3702_c0_g1_i1	MEgreen	NA	0.748248
TRINITY_DN592_c3_g1_i1	MEgreen	NA	0.746627
TRINITY_DN3002_c4_g1_i2	MEgreen	NA	0.745633
TRINITY_DN310_c6_g1_i1	MEgreen	NA	0.745531
TRINITY_DN2530_c4_g1_i1	MEgreen	NA	0.743
TRINITY_DN9883_c0_g1_i1	MEgreen	XP_045609259.1 DDB1- and CUL4-associated factor 13-like [Procambarus clarkii]	0.742453
TRINITY_DN9227_c0_g1_i1	MEgreen	NA	0.740206
TRINITY_DN45159_c2_g1_i2	MEgreen	NA	0.736855
TRINITY_DN283_c8_g1_i1	MEgreen	NA	0.735312
TRINITY_DN7353_c1_g1_i1	MEgreen	NA	0.734549
TRINITY_DN4164_c1_g4_i1	MEgreen	XP_042224775.1 nucleolar protein 56-like [Homarus americanus]	0.732263
TRINITY_DN2195_c1_g1_i1	MEgreen	NA	0.73197
TRINITY_DN20606_c2_g1_i1	MEgreen	NA	0.730879
TRINITY_DN1012_c0_g1_i1	MEgreen	NA	0.730406
TRINITY_DN2770_c0_g1_i1	MEgreen	NA	0.730115
TRINITY_DN3331_c17_g1_i1	MEgreen	NA	0.728755
TRINITY_DN4505_c2_g1_i1	MEgreen	NA	0.7285
TRINITY_DN1949_c14_g1_i1	MEgreen	NA	0.724955
TRINITY_DN970_c11_g1_i1	MEgreen	NA	0.724545
TRINITY_DN1381_c5_g1_i3	MEgreen	NA	0.724149
TRINITY_DN1969_c0_g1_i1	MEgreen	NA	0.723296
TRINITY_DN6904_c0_g1_i1	MEgreen	NA	0.721242
TRINITY_DN4279_c7_g1_i1	MEgreen	NA	0.720285
TRINITY_DN35508_c0_g2_i3	MEgreen	NA	0.720045
TRINITY_DN2815_c0_g1_i48	MEgreen	NA	0.719106
TRINITY_DN5619_c0_g1_i1	MEgreen	NA	0.717719
TRINITY_DN30070_c1_g1_i1	MEgreen	NA	0.717666
TRINITY_DN4110_c6_g1_i1	MEgreen	NA	0.71724
TRINITY_DN504_c4_g1_i1	MEgreen	NA	0.716949
TRINITY_DN34115_c1_g1_i1	MEgreen	NA	0.715521
TRINITY_DN9287_c0_g1_i5	MEgreen	NA	0.714823
TRINITY_DN728_c0_g1_i5	MEgreen	XP_027222604.1 probable ATP-dependent RNA helicase DDX17 isoform X4 [Penaeus vannamei]	0.714729
TRINITY_DN913_c0_g2_i5	MEgreen	NA	0.714024
TRINITY_DN2332_c1_g1_i1	MEgreen	NA	0.708765
TRINITY_DN4_c84_g1_i1	MEgreen	NA	0.708366
TRINITY_DN4706_c0_g1_i1	MEgreen	NA	0.707222
TRINITY_DN3475_c4_g1_i1	MEgreen	NA	0.707127
TRINITY_DN976_c5_g1_i1	MEgreen	NA	0.70657
TRINITY_DN1364_c3_g1_i1	MEgreen	NA	0.703283
TRINITY_DN37_c0_g1_i41	MEgreen	NA	0.703091
TRINITY_DN1741_c18_g2_i1	MEgreen	NA	0.702848
TRINITY_DN19711_c1_g1_i2	MEgreen	NA	0.702726
TRINITY_DN612_c2_g4_i1	MEgreen	NA	0.702507
TRINITY_DN2335_c1_g2_i1	MEgreen	NA	0.700223
TRINITY_DN3331_c0_g1_i1	MEpurple	NA	0.969743
TRINITY_DN1347_c1_g1_i2	MEpurple	NA	0.955073
TRINITY_DN5539_c3_g1_i1	MEpurple	NA	0.953453
TRINITY_DN21763_c0_g1_i1	MEpurple	NA	0.939334
TRINITY_DN26581_c2_g1_i1	MEpurple	NA	0.938912
TRINITY_DN53175_c0_g2_i1	MEpurple	NA	0.935024
TRINITY_DN4404_c4_g1_i2	MEpurple	NA	0.934925
TRINITY_DN1736_c0_g2_i1	MEpurple	NA	0.934814
TRINITY_DN855_c1_g1_i1	MEpurple	NA	0.934721
TRINITY_DN2070_c3_g3_i1	MEpurple	NA	0.932963
TRINITY_DN2165_c2_g1_i1	MEpurple	NA	0.9276
TRINITY_DN5309_c0_g1_i1	MEpurple	NA	0.92587
TRINITY_DN14901_c0_g1_i3	MEpurple	NA	0.924428
TRINITY_DN2230_c0_g1_i6	MEpurple	NA	0.919087
TRINITY_DN1312_c4_g1_i2	MEpurple	NA	0.917981
TRINITY_DN1422_c0_g2_i1	MEpurple	NA	0.917622
TRINITY_DN2841_c1_g2_i1	MEpurple	NA	0.917172
TRINITY_DN478_c1_g1_i4	MEpurple	NA	0.916191
TRINITY_DN1312_c4_g2_i2	MEpurple	NA	0.91458
TRINITY_DN2524_c2_g2_i1	MEpurple	NA	0.913475
TRINITY_DN2628_c0_g2_i1	MEpurple	NA	0.910768
TRINITY_DN1613_c0_g1_i1	MEpurple	NA	0.909867
TRINITY_DN617_c1_g1_i2	MEpurple	NA	0.909289
TRINITY_DN4746_c0_g3_i1	MEpurple	NA	0.909248
TRINITY_DN657_c2_g4_i2	MEpurple	NA	0.909242
TRINITY_DN4981_c1_g1_i1	MEpurple	NA	0.908684
TRINITY_DN1423_c0_g1_i2	MEpurple	NA	0.908495
TRINITY_DN16962_c0_g1_i1	MEpurple	NA	0.907831
TRINITY_DN11653_c2_g1_i1	MEpurple	NA	0.904957
TRINITY_DN6410_c0_g1_i1	MEpurple	NA	0.901236
TRINITY_DN2395_c4_g1_i3	MEpurple	NA	0.90107
TRINITY_DN27464_c0_g2_i1	MEpurple	NA	0.899465
TRINITY_DN3276_c1_g1_i1	MEpurple	NA	0.899191
TRINITY_DN9703_c3_g1_i1	MEpurple	NA	0.898779
TRINITY_DN1253_c4_g1_i1	MEpurple	NA	0.897035
TRINITY_DN12464_c1_g1_i1	MEpurple	NA	0.894684
TRINITY_DN10164_c0_g3_i1	MEpurple	NA	0.894534
TRINITY_DN15063_c0_g2_i1	MEpurple	NA	0.893017
TRINITY_DN2635_c2_g1_i3	MEpurple	NA	0.892236
TRINITY_DN4123_c0_g1_i1	MEpurple	NA	0.891858
TRINITY_DN648_c0_g1_i1	MEpurple	NA	0.891588
TRINITY_DN21333_c0_g1_i2	MEpurple	NA	0.891214
TRINITY_DN4_c17_g1_i3	MEpurple	NA	0.890979
TRINITY_DN5581_c6_g1_i1	MEpurple	NA	0.890674
TRINITY_DN850_c11_g1_i1	MEpurple	NA	0.889903
TRINITY_DN1999_c3_g1_i2	MEpurple	AFV39707.1 beta-thymosin 1 [Pacifastacus leniusculus]	0.889799
TRINITY_DN22124_c2_g1_i1	MEpurple	NA	0.889581
TRINITY_DN3613_c1_g1_i1	MEpurple	NA	0.887782
TRINITY_DN2070_c3_g4_i2	MEpurple	NA	0.886389
TRINITY_DN3772_c0_g2_i1	MEpurple	NA	0.88628
TRINITY_DN6303_c0_g1_i2	MEpurple	NA	0.884761
TRINITY_DN645_c0_g1_i2	MEpurple	NA	0.884677
TRINITY_DN9556_c0_g1_i13	MEpurple	NA	0.883005
TRINITY_DN5399_c8_g1_i1	MEpurple	NA	0.882975
TRINITY_DN2230_c0_g1_i3	MEpurple	NA	0.882625
TRINITY_DN1057_c4_g1_i1	MEpurple	NA	0.88186
TRINITY_DN2115_c2_g3_i2	MEpurple	NA	0.881583
TRINITY_DN475_c1_g1_i3	MEpurple	NA	0.880997
TRINITY_DN8505_c0_g1_i2	MEpurple	NA	0.880818
TRINITY_DN406_c61_g1_i1	MEpurple	NA	0.879904
TRINITY_DN6402_c6_g1_i1	MEpurple	NA	0.879449
TRINITY_DN6289_c3_g1_i1	MEpurple	NA	0.879148
TRINITY_DN63800_c0_g1_i1	MEpurple	NA	0.877458
TRINITY_DN2909_c0_g3_i1	MEpurple	NA	0.87708
TRINITY_DN1739_c1_g1_i1	MEpurple	NA	0.877009
TRINITY_DN2682_c10_g1_i1	MEpurple	NA	0.875504
TRINITY_DN21856_c2_g1_i1	MEpurple	XP_045114856.1 immediate early response gene 5 protein-like [Portunus trituberculatus]	0.875078
TRINITY_DN47751_c0_g2_i6	MEpurple	NA	0.872806
TRINITY_DN8958_c0_g1_i1	MEpurple	NA	0.872602
TRINITY_DN1503_c2_g1_i1	MEpurple	NA	0.872352
TRINITY_DN28979_c1_g1_i2	MEpurple	NA	0.871342
TRINITY_DN506_c2_g1_i2	MEpurple	NA	0.87129
TRINITY_DN1675_c3_g1_i5	MEpurple	NA	0.870973
TRINITY_DN118_c12_g1_i1	MEpurple	NA	0.870665
TRINITY_DN357_c3_g1_i7	MEpurple	NA	0.870564
TRINITY_DN256_c5_g1_i2	MEpurple	NA	0.869181
TRINITY_DN905_c5_g1_i2	MEpurple	NA	0.868998
TRINITY_DN3079_c0_g3_i2	MEpurple	NA	0.8685
TRINITY_DN2070_c3_g5_i1	MEpurple	NA	0.866526
TRINITY_DN8733_c1_g1_i1	MEpurple	XP_050710915.1 tubulin alpha-4 chain-like [Eriocheir sinensis]	0.866441
TRINITY_DN212_c4_g1_i1	MEpurple	XP_050686361.1 prohormone-4-like isoform X3 [Eriocheir sinensis]	0.866252
TRINITY_DN12_c2_g3_i1	MEpurple	NA	0.866172
TRINITY_DN21591_c0_g1_i2	MEpurple	NA	0.865701
TRINITY_DN1713_c3_g1_i1	MEpurple	NA	0.865335
TRINITY_DN55_c0_g1_i1	MEpurple	NA	0.864371
TRINITY_DN2166_c21_g1_i1	MEpurple	NA	0.862984
TRINITY_DN4956_c4_g1_i2	MEpurple	NA	0.861774
TRINITY_DN455_c6_g1_i1	MEpurple	NA	0.86169
TRINITY_DN1278_c11_g4_i1	MEpurple	NA	0.861615
TRINITY_DN13863_c0_g1_i1	MEpurple	NA	0.860351
TRINITY_DN37524_c1_g1_i1	MEpurple	NA	0.859875
TRINITY_DN5098_c0_g4_i1	MEpurple	NA	0.859651
TRINITY_DN450_c3_g2_i1	MEpurple	NA	0.858627
TRINITY_DN137_c1_g1_i3	MEpurple	A0A2I8B352.1 RecName: Full=Paralithocin 2; AltName: Full=P30; Flags: Precursor [Paralithodes camtschaticus]	0.857511
TRINITY_DN1752_c3_g1_i10	MEpurple	NA	0.856701
TRINITY_DN41766_c0_g1_i2	MEpurple	NA	0.856494
TRINITY_DN2127_c1_g1_i1	MEpurple	NA	0.856257
TRINITY_DN1431_c14_g1_i1	MEpurple	NA	0.854939
TRINITY_DN261_c0_g2_i4	MEpurple	NA	0.854848
TRINITY_DN10164_c0_g2_i2	MEpurple	NA	0.854831
TRINITY_DN451_c2_g3_i1	MEpurple	NA	0.854382
TRINITY_DN5826_c0_g2_i1	MEpurple	NA	0.853586
TRINITY_DN1312_c4_g1_i6	MEpurple	NA	0.852265
TRINITY_DN2070_c3_g1_i2	MEpurple	NA	0.852126
TRINITY_DN884_c2_g2_i1	MEpurple	NA	0.851681
TRINITY_DN554_c1_g1_i1	MEpurple	NA	0.851353
TRINITY_DN1148_c14_g1_i1	MEpurple	NA	0.849372
TRINITY_DN1217_c5_g1_i2	MEpurple	NA	0.849199
TRINITY_DN5946_c2_g1_i1	MEpurple	NA	0.848706
TRINITY_DN5228_c0_g2_i1	MEpurple	NA	0.848156
TRINITY_DN3913_c0_g1_i2	MEpurple	NA	0.847689
TRINITY_DN478_c1_g1_i1	MEpurple	NA	0.847563
TRINITY_DN2764_c7_g1_i1	MEpurple	NA	0.847227
TRINITY_DN3360_c1_g1_i1	MEpurple	NA	0.846877
TRINITY_DN2395_c4_g1_i2	MEpurple	NA	0.846752
TRINITY_DN498_c0_g2_i1	MEpurple	NA	0.845313
TRINITY_DN1079_c7_g2_i1	MEpurple	NA	0.844294
TRINITY_DN3840_c0_g1_i18	MEpurple	NA	0.843278
TRINITY_DN3578_c1_g2_i1	MEpurple	NA	0.84313
TRINITY_DN22124_c2_g1_i5	MEpurple	NA	0.842765
TRINITY_DN2094_c2_g1_i1	MEpurple	NA	0.841936
TRINITY_DN13529_c0_g1_i1	MEpurple	NA	0.841725
TRINITY_DN8283_c0_g1_i50	MEpurple	NA	0.841341
TRINITY_DN648_c0_g1_i3	MEpurple	NA	0.840512
TRINITY_DN8715_c0_g1_i1	MEpurple	NA	0.84028
TRINITY_DN8251_c1_g1_i1	MEpurple	NA	0.840193
TRINITY_DN22810_c1_g1_i1	MEpurple	NA	0.840079
TRINITY_DN1598_c3_g1_i2	MEpurple	NA	0.839094
TRINITY_DN4825_c0_g1_i1	MEpurple	NA	0.838923
TRINITY_DN9684_c2_g1_i2	MEpurple	NA	0.838532
TRINITY_DN2508_c0_g1_i2	MEpurple	NA	0.838319
TRINITY_DN9446_c1_g1_i1	MEpurple	NA	0.837872
TRINITY_DN550_c1_g1_i1	MEpurple	NA	0.835857
TRINITY_DN5501_c0_g1_i1	MEpurple	NA	0.835512
TRINITY_DN799_c15_g1_i1	MEpurple	NA	0.834568
TRINITY_DN1159_c0_g1_i1	MEpurple	NA	0.833873
TRINITY_DN216_c20_g1_i1	MEpurple	NA	0.833709
TRINITY_DN337_c1_g1_i3	MEpurple	NA	0.83281
TRINITY_DN608_c4_g1_i2	MEpurple	NA	0.832671
TRINITY_DN689_c0_g1_i9	MEpurple	NA	0.832191
TRINITY_DN1785_c4_g1_i1	MEpurple	NA	0.832187
TRINITY_DN2873_c0_g1_i2	MEpurple	NA	0.832041
TRINITY_DN1248_c0_g1_i2	MEpurple	NA	0.830941
TRINITY_DN1757_c6_g1_i1	MEpurple	NA	0.830536
TRINITY_DN451_c2_g4_i1	MEpurple	NA	0.830509
TRINITY_DN1451_c0_g1_i61	MEpurple	NA	0.830095
TRINITY_DN357_c3_g2_i1	MEpurple	NA	0.829938
TRINITY_DN1971_c0_g1_i27	MEpurple	XP_042241095.1 tropomyosin-1, isoforms 9A/A/B isoform X35 [Homarus americanus]	0.828888
TRINITY_DN41809_c0_g1_i6	MEpurple	NA	0.828272
TRINITY_DN2828_c2_g1_i1	MEpurple	NA	0.828168
TRINITY_DN2230_c0_g2_i1	MEpurple	NA	0.828051
TRINITY_DN1736_c0_g1_i1	MEpurple	NA	0.82773
TRINITY_DN1150_c8_g1_i1	MEpurple	NA	0.827677
TRINITY_DN14164_c0_g1_i1	MEpurple	NA	0.826636
TRINITY_DN2345_c1_g1_i2	MEpurple	NA	0.826485
TRINITY_DN1864_c15_g1_i1	MEpurple	NA	0.825633
TRINITY_DN906_c0_g1_i3	MEpurple	NA	0.8253
TRINITY_DN1999_c1_g1_i8	MEpurple	NA	0.824629
TRINITY_DN1468_c9_g1_i1	MEpurple	NA	0.824617
TRINITY_DN2471_c0_g2_i1	MEpurple	NA	0.823551
TRINITY_DN642_c8_g1_i2	MEpurple	NA	0.822916
TRINITY_DN1226_c2_g1_i1	MEpurple	NA	0.822627
TRINITY_DN2900_c0_g1_i8	MEpurple	NA	0.82109
TRINITY_DN1623_c7_g1_i2	MEpurple	NA	0.820608
TRINITY_DN3158_c2_g1_i1	MEpurple	NA	0.820429
TRINITY_DN2531_c5_g1_i1	MEpurple	NA	0.819948
TRINITY_DN1985_c1_g1_i1	MEpurple	NA	0.818818
TRINITY_DN2882_c0_g1_i2	MEpurple	NA	0.816807
TRINITY_DN1217_c5_g1_i4	MEpurple	NA	0.816376
TRINITY_DN1782_c0_g1_i1	MEpurple	NA	0.816346
TRINITY_DN4692_c0_g1_i1	MEpurple	NA	0.815799
TRINITY_DN2587_c2_g3_i1	MEpurple	NA	0.815784
TRINITY_DN481_c9_g1_i1	MEpurple	NA	0.81543
TRINITY_DN5174_c0_g1_i14	MEpurple	NA	0.815125
TRINITY_DN1267_c2_g1_i1	MEpurple	NA	0.815034
TRINITY_DN1666_c2_g1_i1	MEpurple	NA	0.814973
TRINITY_DN23_c35_g1_i1	MEpurple	NA	0.814772
TRINITY_DN2306_c5_g1_i1	MEpurple	NA	0.814342
TRINITY_DN337_c1_g2_i2	MEpurple	NA	0.814308
TRINITY_DN2512_c1_g1_i1	MEpurple	NA	0.814245
TRINITY_DN2801_c7_g1_i1	MEpurple	NA	0.81424
TRINITY_DN1882_c0_g1_i25	MEpurple	NA	0.813945
TRINITY_DN9432_c0_g1_i5	MEpurple	NA	0.81394
TRINITY_DN507_c20_g1_i1	MEpurple	NA	0.813757
TRINITY_DN2230_c0_g1_i2	MEpurple	NA	0.81297
TRINITY_DN8474_c2_g1_i2	MEpurple	NA	0.81223
TRINITY_DN60829_c0_g1_i1	MEpurple	NA	0.811192
TRINITY_DN22_c8_g2_i1	MEpurple	NA	0.811087
TRINITY_DN738_c0_g1_i6	MEpurple	NA	0.808643
TRINITY_DN8151_c3_g2_i1	MEpurple	NA	0.808461
TRINITY_DN210_c0_g3_i1	MEpurple	NA	0.807684
TRINITY_DN1378_c6_g1_i1	MEpurple	NA	0.80694
TRINITY_DN2259_c4_g1_i1	MEpurple	NA	0.806051
TRINITY_DN10308_c0_g1_i1	MEpurple	NA	0.805188
TRINITY_DN780_c5_g1_i1	MEpurple	NA	0.805168
TRINITY_DN8296_c2_g1_i2	MEpurple	NA	0.804785
TRINITY_DN1253_c3_g1_i1	MEpurple	NA	0.80371
TRINITY_DN4904_c0_g1_i1	MEpurple	NA	0.800045
TRINITY_DN5914_c0_g1_i1	MEpurple	XP_042207318.1 GDP-mannose 4,6 dehydratase-like isoform X1 [Homarus americanus]	0.8
TRINITY_DN50039_c0_g1_i1	MEpurple	NA	0.799644
TRINITY_DN1431_c11_g1_i2	MEpurple	NA	0.799356
TRINITY_DN450_c3_g2_i2	MEpurple	NA	0.797136
TRINITY_DN2991_c1_g1_i1	MEpurple	NA	0.796442
TRINITY_DN2573_c0_g1_i1	MEpurple	NA	0.795877
TRINITY_DN47751_c0_g1_i1	MEpurple	NA	0.795759
TRINITY_DN2971_c8_g1_i1	MEpurple	NA	0.795498
TRINITY_DN2873_c1_g2_i8	MEpurple	NA	0.795316
TRINITY_DN5028_c2_g1_i3	MEpurple	NA	0.795039
TRINITY_DN12289_c1_g1_i1	MEpurple	NA	0.793833
TRINITY_DN6383_c2_g1_i1	MEpurple	NA	0.793653
TRINITY_DN9698_c0_g3_i1	MEpurple	NA	0.793559
TRINITY_DN0_c3_g1_i1	MEpurple	NA	0.792867
TRINITY_DN15895_c0_g2_i1	MEpurple	NA	0.792502
TRINITY_DN855_c1_g1_i5	MEpurple	NA	0.792168
TRINITY_DN30843_c1_g1_i1	MEpurple	XP_045618687.1 sorbitol dehydrogenase-like [Procambarus clarkii]	0.790964
TRINITY_DN2323_c1_g2_i4	MEpurple	NA	0.790957
TRINITY_DN27141_c0_g1_i1	MEpurple	NA	0.790206
TRINITY_DN12268_c0_g1_i7	MEpurple	NA	0.789933
TRINITY_DN645_c0_g2_i3	MEpurple	NA	0.789523
TRINITY_DN6303_c0_g1_i1	MEpurple	NA	0.789508
TRINITY_DN1982_c5_g1_i1	MEpurple	NA	0.789226
TRINITY_DN23848_c1_g1_i1	MEpurple	NA	0.788716
TRINITY_DN1271_c0_g1_i2	MEpurple	NA	0.788266
TRINITY_DN2954_c0_g1_i3	MEpurple	NA	0.787969
TRINITY_DN39_c0_g1_i4	MEpurple	XP_042214224.1 endoplasmin-like isoform X2 [Homarus americanus]	0.787472
TRINITY_DN3461_c16_g1_i1	MEpurple	NA	0.787364
TRINITY_DN21280_c0_g1_i3	MEpurple	NA	0.787191
TRINITY_DN1999_c1_g1_i3	MEpurple	NA	0.786688
TRINITY_DN617_c0_g1_i1	MEpurple	NA	0.786245
TRINITY_DN10114_c0_g1_i1	MEpurple	NA	0.785767
TRINITY_DN1327_c1_g2_i1	MEpurple	NA	0.785546
TRINITY_DN3220_c1_g1_i1	MEpurple	NA	0.785417
TRINITY_DN10932_c0_g1_i1	MEpurple	NA	0.782965
TRINITY_DN86_c4_g1_i4	MEpurple	NA	0.782747
TRINITY_DN6132_c1_g2_i1	MEpurple	NA	0.782676
TRINITY_DN11370_c0_g1_i1	MEpurple	NA	0.782575
TRINITY_DN339_c0_g1_i7	MEpurple	NA	0.782541
TRINITY_DN3463_c1_g1_i2	MEpurple	NA	0.782534
TRINITY_DN7079_c0_g1_i1	MEpurple	NA	0.781996
TRINITY_DN2343_c2_g1_i1	MEpurple	NA	0.781839
TRINITY_DN635_c1_g1_i1	MEpurple	NA	0.781155
TRINITY_DN3560_c0_g1_i4	MEpurple	NA	0.780997
TRINITY_DN263_c3_g1_i1	MEpurple	NA	0.780778
TRINITY_DN5479_c0_g1_i1	MEpurple	NA	0.780607
TRINITY_DN462_c24_g1_i1	MEpurple	NA	0.780426
TRINITY_DN45_c8_g1_i1	MEpurple	NA	0.780365
TRINITY_DN4508_c0_g1_i3	MEpurple	NA	0.78023
TRINITY_DN6449_c0_g1_i1	MEpurple	NA	0.779564
TRINITY_DN3633_c1_g1_i5	MEpurple	NA	0.779313
TRINITY_DN16161_c0_g3_i1	MEpurple	NA	0.778452
TRINITY_DN3884_c0_g1_i2	MEpurple	ACJ06765.1 crustin [Paralithodes camtschaticus]	0.77836
TRINITY_DN105_c3_g1_i1	MEpurple	NA	0.778353
TRINITY_DN21248_c0_g1_i18	MEpurple	NA	0.777781
TRINITY_DN3311_c0_g1_i1	MEpurple	NA	0.777178
TRINITY_DN27056_c0_g1_i1	MEpurple	NA	0.77593
TRINITY_DN4676_c0_g1_i1	MEpurple	NA	0.775112
TRINITY_DN1491_c0_g1_i3	MEpurple	NA	0.774666
TRINITY_DN1607_c0_g1_i7	MEpurple	NA	0.774551
TRINITY_DN6492_c7_g1_i1	MEpurple	NA	0.77377
TRINITY_DN1888_c0_g1_i2	MEpurple	XP_042213190.1 anti-lipopolysaccharide factor-like [Homarus americanus]	0.773576
TRINITY_DN2882_c6_g1_i1	MEpurple	NA	0.773548
TRINITY_DN19651_c0_g1_i1	MEpurple	NA	0.773163
TRINITY_DN15806_c0_g1_i2	MEpurple	NA	0.770303
TRINITY_DN575_c0_g1_i5	MEpurple	NA	0.770184
TRINITY_DN9556_c0_g1_i10	MEpurple	NA	0.76872
TRINITY_DN7673_c0_g1_i26	MEpurple	NA	0.768073
TRINITY_DN916_c9_g1_i2	MEpurple	NA	0.767456
TRINITY_DN1607_c0_g2_i1	MEpurple	NA	0.766075
TRINITY_DN4406_c0_g1_i6	MEpurple	NA	0.76563
TRINITY_DN3840_c0_g1_i3	MEpurple	NA	0.765221
TRINITY_DN16706_c1_g1_i1	MEpurple	NA	0.764365
TRINITY_DN1442_c1_g4_i1	MEpurple	NA	0.763012
TRINITY_DN612_c2_g1_i4	MEpurple	NA	0.762876
TRINITY_DN1675_c20_g1_i3	MEpurple	NA	0.762557
TRINITY_DN12768_c2_g1_i1	MEpurple	NA	0.762282
TRINITY_DN13356_c0_g1_i1	MEpurple	NA	0.761965
TRINITY_DN1499_c0_g1_i10	MEpurple	NA	0.761481
TRINITY_DN688_c26_g1_i1	MEpurple	NA	0.761362
TRINITY_DN6195_c0_g2_i2	MEpurple	NA	0.76109
TRINITY_DN15635_c0_g1_i1	MEpurple	NA	0.760646
TRINITY_DN8474_c2_g1_i1	MEpurple	NA	0.760487
TRINITY_DN3839_c0_g1_i2	MEpurple	NA	0.760331
TRINITY_DN11688_c0_g1_i2	MEpurple	NA	0.759978
TRINITY_DN8199_c3_g1_i1	MEpurple	NA	0.759932
TRINITY_DN20186_c2_g4_i1	MEpurple	NA	0.759652
TRINITY_DN1164_c17_g1_i1	MEpurple	NA	0.759554
TRINITY_DN15147_c1_g1_i1	MEpurple	NA	0.759497
TRINITY_DN2230_c0_g1_i8	MEpurple	NA	0.7587
TRINITY_DN6456_c0_g1_i1	MEpurple	NA	0.758134
TRINITY_DN210_c15_g1_i1	MEpurple	QIH05099.1 glutathione peroxidase 3 [Macrobrachium nipponense]	0.757655
TRINITY_DN38967_c0_g1_i1	MEpurple	NA	0.757087
TRINITY_DN69_c8_g1_i9	MEpurple	NA	0.757033
TRINITY_DN28453_c0_g2_i1	MEpurple	NA	0.755539
TRINITY_DN2926_c2_g2_i2	MEpurple	NA	0.755449
TRINITY_DN7761_c1_g1_i2	MEpurple	NA	0.755411
TRINITY_DN3828_c0_g1_i1	MEpurple	NA	0.755315
TRINITY_DN639_c10_g1_i1	MEpurple	NA	0.755151
TRINITY_DN731_c1_g2_i2	MEpurple	NA	0.754671
TRINITY_DN45562_c0_g2_i1	MEpurple	NA	0.754118
TRINITY_DN3884_c0_g2_i1	MEpurple	NA	0.753302
TRINITY_DN1444_c0_g1_i2	MEpurple	NA	0.75322
TRINITY_DN5882_c1_g1_i1	MEpurple	NA	0.753101
TRINITY_DN13408_c0_g1_i3	MEpurple	NA	0.752621
TRINITY_DN4676_c0_g2_i2	MEpurple	NA	0.752173
TRINITY_DN2819_c0_g1_i14	MEpurple	NA	0.751991
TRINITY_DN12756_c1_g1_i1	MEpurple	NA	0.75183
TRINITY_DN3249_c0_g1_i6	MEpurple	NA	0.75069
TRINITY_DN185_c1_g2_i1	MEpurple	NA	0.750536
TRINITY_DN8112_c0_g1_i1	MEpurple	NA	0.749732
TRINITY_DN1385_c3_g3_i1	MEpurple	NA	0.749286
TRINITY_DN5770_c4_g1_i1	MEpurple	NA	0.749006
TRINITY_DN37779_c0_g1_i1	MEpurple	NA	0.748861
TRINITY_DN790_c0_g2_i5	MEpurple	NA	0.748141
TRINITY_DN1044_c4_g1_i1	MEpurple	NA	0.747656
TRINITY_DN12392_c0_g2_i1	MEpurple	NA	0.747254
TRINITY_DN2994_c0_g3_i1	MEpurple	NA	0.746254
TRINITY_DN28185_c0_g1_i1	MEpurple	NA	0.746226
TRINITY_DN477_c4_g1_i1	MEpurple	NA	0.746114
TRINITY_DN1999_c1_g1_i11	MEpurple	NA	0.745492
TRINITY_DN6386_c0_g2_i1	MEpurple	NA	0.744746
TRINITY_DN4296_c0_g1_i3	MEpurple	NA	0.744518
TRINITY_DN4275_c1_g4_i1	MEpurple	NA	0.744314
TRINITY_DN6847_c3_g1_i1	MEpurple	NA	0.744115
TRINITY_DN382_c1_g2_i2	MEpurple	NA	0.74409
TRINITY_DN45_c3_g1_i14	MEpurple	KAG7166161.1 Serine protease inhibitor dipetalogastin-like 1 [Homarus americanus]	0.744062
TRINITY_DN2912_c1_g1_i5	MEpurple	NA	0.743927
TRINITY_DN37_c1_g1_i1	MEpurple	NA	0.743832
TRINITY_DN969_c0_g1_i1	MEpurple	NA	0.743644
TRINITY_DN36681_c0_g1_i3	MEpurple	NA	0.74173
TRINITY_DN4228_c0_g2_i1	MEpurple	NA	0.741382
TRINITY_DN2187_c5_g1_i2	MEpurple	NA	0.741164
TRINITY_DN8428_c1_g1_i1	MEpurple	NA	0.740903
TRINITY_DN1695_c3_g1_i1	MEpurple	NA	0.738753
TRINITY_DN4416_c1_g1_i1	MEpurple	NA	0.73847
TRINITY_DN4436_c1_g1_i1	MEpurple	NA	0.738092
TRINITY_DN499_c10_g1_i1	MEpurple	NA	0.737978
TRINITY_DN3476_c6_g1_i1	MEpurple	NA	0.737878
TRINITY_DN16286_c0_g1_i5	MEpurple	NA	0.737082
TRINITY_DN1551_c1_g1_i9	MEpurple	NA	0.736711
TRINITY_DN699_c0_g1_i1	MEpurple	NA	0.73573
TRINITY_DN502_c11_g1_i2	MEpurple	NA	0.734816
TRINITY_DN9698_c0_g2_i1	MEpurple	NA	0.733863
TRINITY_DN9_c14_g1_i2	MEpurple	NA	0.733352
TRINITY_DN2758_c0_g2_i3	MEpurple	XP_050696287.1 SH3 domain-binding glutamic acid-rich protein homolog isoform X4 [Eriocheir sinensis]	0.732729
TRINITY_DN69_c8_g1_i7	MEpurple	NA	0.732701
TRINITY_DN6982_c1_g1_i1	MEpurple	NA	0.731992
TRINITY_DN4220_c0_g2_i1	MEpurple	NA	0.731826
TRINITY_DN630_c0_g2_i6	MEpurple	NA	0.731578
TRINITY_DN4085_c1_g1_i5	MEpurple	NA	0.73075
TRINITY_DN3690_c2_g1_i2	MEpurple	NA	0.726094
TRINITY_DN794_c1_g1_i1	MEpurple	NA	0.726024
TRINITY_DN557_c4_g1_i1	MEpurple	NA	0.7246
TRINITY_DN499_c5_g1_i1	MEpurple	NA	0.724579
TRINITY_DN2959_c6_g1_i2	MEpurple	NA	0.724223
TRINITY_DN3_c1_g3_i1	MEpurple	XP_053643716.1 E3 ubiquitin-protein ligase KCMF1-like isoform X4 [Cherax quadricarinatus]	0.723744
TRINITY_DN256_c34_g1_i1	MEpurple	NA	0.723486
TRINITY_DN2949_c0_g1_i3	MEpurple	NA	0.722123
TRINITY_DN13393_c0_g1_i1	MEpurple	NA	0.721273
TRINITY_DN33586_c0_g3_i1	MEpurple	NA	0.720914
TRINITY_DN5672_c7_g1_i5	MEpurple	NA	0.72071
TRINITY_DN2013_c0_g1_i1	MEpurple	NA	0.720243
TRINITY_DN4964_c1_g2_i1	MEpurple	NA	0.720098
TRINITY_DN3506_c3_g1_i1	MEpurple	NA	0.720057
TRINITY_DN949_c6_g1_i1	MEpurple	NA	0.720001
TRINITY_DN1945_c0_g1_i3	MEpurple	NA	0.719483
TRINITY_DN2217_c8_g1_i1	MEpurple	NA	0.718467
TRINITY_DN33_c1_g1_i3	MEpurple	NA	0.718442
TRINITY_DN18448_c3_g1_i1	MEpurple	NA	0.717954
TRINITY_DN27070_c0_g1_i7	MEpurple	NA	0.71722
TRINITY_DN8440_c0_g2_i1	MEpurple	NA	0.715488
TRINITY_DN4388_c0_g2_i1	MEpurple	NA	0.714532
TRINITY_DN2819_c0_g1_i1	MEpurple	NA	0.714283
TRINITY_DN2785_c7_g1_i1	MEpurple	NA	0.713104
TRINITY_DN4688_c0_g1_i1	MEpurple	NA	0.712828
TRINITY_DN31407_c0_g1_i3	MEpurple	NA	0.711252
TRINITY_DN1973_c0_g1_i1	MEpurple	NA	0.710979
TRINITY_DN2322_c2_g1_i2	MEpurple	NA	0.710602
TRINITY_DN850_c2_g1_i1	MEpurple	NA	0.70986
TRINITY_DN22765_c0_g1_i1	MEpurple	NA	0.708911
TRINITY_DN686_c2_g1_i4	MEpurple	NA	0.708716
TRINITY_DN2573_c0_g2_i2	MEpurple	NA	0.708231
TRINITY_DN20420_c0_g1_i1	MEpurple	NA	0.707424
TRINITY_DN2557_c0_g1_i1	MEpurple	NA	0.707099
TRINITY_DN2437_c2_g1_i1	MEpurple	NA	0.706664
TRINITY_DN9094_c0_g1_i1	MEpurple	NA	0.704421
TRINITY_DN3076_c1_g1_i4	MEpurple	NA	0.703357
TRINITY_DN12296_c0_g2_i3	MEpurple	NA	0.702923
TRINITY_DN226_c9_g1_i1	MEpurple	NA	0.70272
TRINITY_DN3006_c0_g1_i1	MEpurple	NA	0.701344
TRINITY_DN462_c3_g1_i3	MEpurple	NA	0.700862
TRINITY_DN9957_c0_g1_i1	MEpurple	NA	0.700079
TRINITY_DN1835_c1_g2_i1	MEtan	NA	0.990511
TRINITY_DN4122_c4_g1_i2	MEtan	NA	0.980301
TRINITY_DN8872_c0_g2_i2	MEtan	NA	0.971705
TRINITY_DN1358_c10_g1_i1	MEtan	NA	0.964197
TRINITY_DN8496_c0_g2_i3	MEtan	NA	0.961748
TRINITY_DN1603_c0_g2_i2	MEtan	NA	0.961512
TRINITY_DN10245_c0_g1_i1	MEtan	NA	0.960683
TRINITY_DN3550_c1_g1_i1	MEtan	NA	0.957681
TRINITY_DN415_c1_g1_i13	MEtan	XP_053636854.1 ammonium transporter Rh type A-like [Cherax quadricarinatus]	0.957146
TRINITY_DN510_c1_g1_i1	MEtan	NA	0.956833
TRINITY_DN17987_c1_g1_i1	MEtan	NA	0.956589
TRINITY_DN1186_c1_g1_i1	MEtan	NA	0.95625
TRINITY_DN5073_c1_g1_i3	MEtan	NA	0.956094
TRINITY_DN8262_c0_g1_i1	MEtan	NA	0.95551
TRINITY_DN2507_c10_g1_i1	MEtan	NA	0.94925
TRINITY_DN1083_c30_g1_i1	MEtan	NA	0.948975
TRINITY_DN13454_c2_g1_i1	MEtan	XP_042204935.1 ATP-binding cassette sub-family F member 1-like [Homarus americanus]	0.947545
TRINITY_DN539_c0_g2_i5	MEtan	NA	0.941605
TRINITY_DN4613_c0_g1_i1	MEtan	NA	0.939325
TRINITY_DN3188_c0_g1_i2	MEtan	NA	0.939239
TRINITY_DN698_c20_g1_i1	MEtan	NA	0.938465
TRINITY_DN2325_c3_g2_i1	MEtan	NA	0.935954
TRINITY_DN4122_c4_g2_i1	MEtan	NA	0.935354
TRINITY_DN187_c23_g1_i1	MEtan	NA	0.934184
TRINITY_DN6607_c0_g3_i1	MEtan	NA	0.933102
TRINITY_DN2756_c1_g1_i1	MEtan	NA	0.932757
TRINITY_DN3460_c1_g1_i2	MEtan	NA	0.931356
TRINITY_DN42_c3_g1_i2	MEtan	NA	0.929359
TRINITY_DN2268_c1_g1_i1	MEtan	NA	0.928104
TRINITY_DN5650_c4_g1_i1	MEtan	NA	0.925756
TRINITY_DN1666_c25_g1_i3	MEtan	XP_045102113.1 solute carrier family 25 member 35-like [Portunus trituberculatus]	0.92418
TRINITY_DN2971_c19_g1_i1	MEtan	NA	0.921832
TRINITY_DN1978_c0_g1_i1	MEtan	NA	0.919825
TRINITY_DN3550_c1_g1_i3	MEtan	NA	0.919817
TRINITY_DN2032_c0_g1_i1	MEtan	NA	0.916765
TRINITY_DN101_c17_g1_i1	MEtan	NA	0.916749
TRINITY_DN3037_c4_g1_i2	MEtan	NA	0.916419
TRINITY_DN5078_c2_g1_i1	MEtan	NA	0.914347
TRINITY_DN735_c5_g1_i1	MEtan	NA	0.914069
TRINITY_DN4_c2_g3_i1	MEtan	NA	0.912384
TRINITY_DN31768_c0_g1_i2	MEtan	NA	0.911974
TRINITY_DN3743_c9_g1_i2	MEtan	NA	0.910794
TRINITY_DN2075_c1_g4_i1	MEtan	NA	0.907259
TRINITY_DN11_c12_g1_i1	MEtan	NA	0.904675
TRINITY_DN2766_c12_g1_i1	MEtan	NA	0.903501
TRINITY_DN20392_c0_g1_i1	MEtan	NA	0.903079
TRINITY_DN13011_c2_g1_i1	MEtan	NA	0.899878
TRINITY_DN256_c5_g1_i5	MEtan	NA	0.898485
TRINITY_DN1361_c8_g1_i1	MEtan	NA	0.893653
TRINITY_DN1057_c0_g1_i2	MEtan	NA	0.893497
TRINITY_DN3003_c0_g1_i1	MEtan	NA	0.891095
TRINITY_DN12592_c0_g1_i4	MEtan	NA	0.889957
TRINITY_DN1295_c1_g1_i1	MEtan	NA	0.889815
TRINITY_DN328_c2_g1_i1	MEtan	NA	0.889517
TRINITY_DN301_c0_g2_i1	MEtan	NA	0.888747
TRINITY_DN1686_c7_g1_i1	MEtan	NA	0.885007
TRINITY_DN66_c20_g1_i1	MEtan	NA	0.884111
TRINITY_DN1462_c0_g2_i8	MEtan	NA	0.883045
TRINITY_DN351_c3_g1_i1	MEtan	NA	0.881892
TRINITY_DN105_c1_g1_i2	MEtan	NA	0.879872
TRINITY_DN332_c5_g1_i2	MEtan	NA	0.879685
TRINITY_DN1318_c5_g1_i4	MEtan	NA	0.879566
TRINITY_DN1692_c10_g1_i1	MEtan	NA	0.878665
TRINITY_DN3092_c3_g1_i1	MEtan	NA	0.873497
TRINITY_DN1346_c2_g2_i1	MEtan	NA	0.872162
TRINITY_DN927_c1_g1_i1	MEtan	NA	0.871697
TRINITY_DN3371_c6_g1_i1	MEtan	NA	0.869815
TRINITY_DN892_c5_g1_i1	MEtan	NA	0.868265
TRINITY_DN240_c1_g1_i2	MEtan	NA	0.865076
TRINITY_DN1839_c4_g1_i6	MEtan	NA	0.859296
TRINITY_DN2285_c9_g1_i1	MEtan	NA	0.856545
TRINITY_DN2587_c12_g1_i2	MEtan	KAG7166732.1 RNA-directed DNA polymerase from mobile element jockey-like 30 [Homarus americanus]	0.856381
TRINITY_DN446_c3_g1_i3	MEtan	NA	0.855694
TRINITY_DN2528_c2_g1_i2	MEtan	NA	0.854163
TRINITY_DN4589_c0_g2_i2	MEtan	XP_042242248.1 luciferin sulfotransferase-like [Homarus americanus]	0.854083
TRINITY_DN146_c11_g1_i2	MEtan	XP_045136473.1 polyadenylate-binding protein 4-like [Portunus trituberculatus]	0.851544
TRINITY_DN6726_c2_g1_i2	MEtan	NA	0.84921
TRINITY_DN233_c0_g2_i1	MEtan	XP_045128294.1 ubiquitin-conjugating enzyme E2 R2-like isoform X4 [Portunus trituberculatus]	0.847717
TRINITY_DN9155_c0_g1_i1	MEtan	NA	0.847692
TRINITY_DN1561_c6_g4_i1	MEtan	NA	0.847641
TRINITY_DN6994_c2_g1_i1	MEtan	NA	0.847386
TRINITY_DN2176_c5_g1_i1	MEtan	NA	0.844896
TRINITY_DN1642_c9_g1_i1	MEtan	NA	0.843357
TRINITY_DN3848_c0_g1_i14	MEtan	XP_050729544.1 acyl-coenzyme A synthetase ACSM3, mitochondrial-like [Eriocheir sinensis]	0.842925
TRINITY_DN2707_c11_g1_i2	MEtan	NA	0.841511
TRINITY_DN1765_c0_g2_i1	MEtan	NA	0.837244
TRINITY_DN1983_c0_g1_i1	MEtan	NA	0.836104
TRINITY_DN3983_c1_g1_i1	MEtan	NA	0.835386
TRINITY_DN1475_c0_g2_i1	MEtan	XP_050739367.1 pyrroline-5-carboxylate reductase 3-like isoform X1 [Eriocheir sinensis]	0.829955
TRINITY_DN771_c0_g1_i9	MEtan	NA	0.829541
TRINITY_DN7539_c1_g1_i1	MEtan	NA	0.824273
TRINITY_DN5414_c0_g1_i1	MEtan	NA	0.824031
TRINITY_DN4426_c0_g2_i1	MEtan	NA	0.823418
TRINITY_DN105_c1_g1_i1	MEtan	NA	0.821492
TRINITY_DN36628_c0_g1_i14	MEtan	NA	0.820433
TRINITY_DN2948_c3_g2_i1	MEtan	NA	0.8179
TRINITY_DN546_c0_g1_i1	MEtan	NA	0.817472
TRINITY_DN876_c1_g1_i1	MEtan	NA	0.816753
TRINITY_DN1067_c0_g3_i1	MEtan	NA	0.813968
TRINITY_DN145_c9_g1_i1	MEtan	NA	0.813022
TRINITY_DN3939_c0_g3_i2	MEtan	NA	0.810696
TRINITY_DN94_c14_g2_i1	MEtan	XP_045592255.1 protein trapped in endoderm-1-like [Procambarus clarkii]	0.810282
TRINITY_DN10208_c0_g1_i1	MEtan	NA	0.808876
TRINITY_DN3123_c8_g1_i1	MEtan	NA	0.808542
TRINITY_DN7979_c0_g1_i2	MEtan	NA	0.804302
TRINITY_DN7406_c3_g1_i1	MEtan	NA	0.801607
TRINITY_DN2154_c4_g1_i1	MEtan	NA	0.796572
TRINITY_DN6205_c1_g1_i1	MEtan	NA	0.795224
TRINITY_DN1785_c0_g2_i1	MEtan	NA	0.794959
TRINITY_DN642_c12_g1_i3	MEtan	NA	0.794051
TRINITY_DN1462_c0_g1_i4	MEtan	XP_045624435.1 acylpyruvase FAHD1, mitochondrial-like [Procambarus clarkii]	0.787409
TRINITY_DN1320_c4_g1_i2	MEtan	NA	0.784308
TRINITY_DN10928_c3_g1_i1	MEtan	NA	0.777173
TRINITY_DN1482_c0_g1_i3	MEtan	NA	0.775065
TRINITY_DN67440_c0_g1_i1	MEtan	NA	0.773315
TRINITY_DN16317_c0_g1_i3	MEtan	NA	0.765436
TRINITY_DN451_c4_g1_i4	MEtan	NA	0.761814
TRINITY_DN35338_c0_g1_i3	MEtan	NA	0.758626
TRINITY_DN1142_c24_g1_i1	MEtan	NA	0.757802
TRINITY_DN10148_c0_g1_i1	MEtan	NA	0.756627
TRINITY_DN642_c12_g1_i8	MEtan	NA	0.75659
TRINITY_DN7131_c0_g2_i1	MEtan	NA	0.754724
TRINITY_DN535_c9_g1_i1	MEtan	NA	0.75427
TRINITY_DN1856_c10_g1_i1	MEtan	NA	0.753176
TRINITY_DN7071_c1_g1_i1	MEtan	NA	0.752165
TRINITY_DN451_c35_g1_i1	MEtan	NA	0.749986
TRINITY_DN4581_c5_g1_i1	MEtan	NA	0.748995
TRINITY_DN2791_c2_g2_i1	MEtan	NA	0.746609
TRINITY_DN187_c16_g1_i1	MEtan	NA	0.74608
TRINITY_DN780_c1_g1_i2	MEtan	NA	0.736379
TRINITY_DN502_c4_g1_i2	MEtan	NA	0.735874
TRINITY_DN5006_c0_g1_i1	MEtan	NA	0.734228
TRINITY_DN1691_c21_g1_i1	MEtan	NA	0.733539
TRINITY_DN2185_c15_g1_i1	MEtan	NA	0.732755
TRINITY_DN2237_c5_g1_i1	MEtan	NA	0.730782
TRINITY_DN1039_c11_g1_i1	MEtan	NA	0.717246
TRINITY_DN3830_c1_g1_i1	MEtan	NA	0.704475
TRINITY_DN4_c98_g1_i1	MEtan	NA	0.703931
TRINITY_DN6647_c5_g1_i1	MEtan	NA	0.703216
TRINITY_DN1938_c0_g1_i2	MEtan	NA	0.702433
TRINITY_DN410_c1_g2_i2	MEtan	NA	0.700982
TRINITY_DN6853_c0_g3_i1	MEcyan	NA	0.950136
TRINITY_DN3905_c0_g1_i28	MEcyan	NA	0.950059
TRINITY_DN1460_c0_g3_i1	MEcyan	NA	0.948772
TRINITY_DN38285_c0_g1_i1	MEcyan	NA	0.947859
TRINITY_DN8443_c1_g1_i1	MEcyan	NA	0.947592
TRINITY_DN1918_c2_g1_i19	MEcyan	NA	0.94742
TRINITY_DN2902_c12_g1_i1	MEcyan	NA	0.94722
TRINITY_DN24_c6_g1_i1	MEcyan	NA	0.945025
TRINITY_DN12110_c0_g2_i8	MEcyan	NA	0.94202
TRINITY_DN13824_c0_g1_i4	MEcyan	NA	0.938204
TRINITY_DN1748_c0_g2_i1	MEcyan	NA	0.93729
TRINITY_DN20099_c1_g1_i1	MEcyan	NA	0.934165
TRINITY_DN2616_c11_g1_i1	MEcyan	NA	0.928329
TRINITY_DN2331_c1_g1_i1	MEcyan	NA	0.926414
TRINITY_DN6274_c4_g1_i2	MEcyan	NA	0.925857
TRINITY_DN9510_c2_g1_i1	MEcyan	XP_050733379.1 40S ribosomal protein S4-like [Eriocheir sinensis]	0.92034
TRINITY_DN691_c15_g1_i1	MEcyan	NA	0.920314
TRINITY_DN1224_c0_g3_i2	MEcyan	XP_042211686.1 eukaryotic translation initiation factor 3 subunit H-like [Homarus americanus]	0.918737
TRINITY_DN5152_c2_g1_i1	MEcyan	NA	0.916304
TRINITY_DN5420_c1_g1_i1	MEcyan	NA	0.915198
TRINITY_DN863_c0_g1_i3	MEcyan	XP_027211517.1 N-acetylneuraminate lyase-like [Penaeus vannamei]	0.913446
TRINITY_DN38971_c0_g1_i8	MEcyan	XP_053633542.1 epithelial splicing regulatory protein 1-like isoform X4 [Cherax quadricarinatus]	0.912082
TRINITY_DN245_c5_g1_i2	MEcyan	NA	0.911946
TRINITY_DN10709_c0_g1_i3	MEcyan	NA	0.908342
TRINITY_DN1221_c23_g1_i1	MEcyan	NA	0.904259
TRINITY_DN483_c6_g2_i3	MEcyan	NA	0.901901
TRINITY_DN69_c17_g1_i1	MEcyan	NA	0.901555
TRINITY_DN9214_c0_g3_i1	MEcyan	NA	0.8988
TRINITY_DN11731_c0_g1_i1	MEcyan	XP_042229727.1 60S ribosomal protein L12-like isoform X1 [Homarus americanus]	0.89799
TRINITY_DN11998_c0_g1_i6	MEcyan	NA	0.893848
TRINITY_DN25116_c0_g1_i2	MEcyan	NA	0.89275
TRINITY_DN26752_c0_g3_i4	MEcyan	XP_045617506.1 60S ribosomal protein L18-like [Procambarus clarkii]	0.892562
TRINITY_DN1217_c0_g2_i1	MEcyan	NA	0.888667
TRINITY_DN7027_c1_g1_i4	MEcyan	XP_045106111.1 40S ribosomal protein S6-like [Portunus trituberculatus]	0.887089
TRINITY_DN1342_c28_g1_i1	MEcyan	NA	0.884629
TRINITY_DN359_c7_g1_i1	MEcyan	NA	0.883952
TRINITY_DN11731_c0_g1_i2	MEcyan	XP_042229727.1 60S ribosomal protein L12-like isoform X1 [Homarus americanus]	0.881588
TRINITY_DN4862_c2_g2_i1	MEcyan	NA	0.880695
TRINITY_DN1488_c0_g1_i13	MEcyan	XP_050690460.1 60S ribosomal protein L3-like [Eriocheir sinensis]	0.877938
TRINITY_DN22123_c0_g1_i4	MEcyan	NA	0.874378
TRINITY_DN471_c1_g1_i1	MEcyan	NA	0.872982
TRINITY_DN25147_c0_g1_i1	MEcyan	NA	0.870445
TRINITY_DN260_c0_g1_i1	MEcyan	NA	0.861112
TRINITY_DN23_c18_g1_i1	MEcyan	XP_050713281.1 60S ribosomal protein L4-A-like isoform X1 [Eriocheir sinensis]	0.853245
TRINITY_DN3583_c0_g1_i3	MEcyan	NA	0.829274
TRINITY_DN5152_c4_g1_i1	MEcyan	NA	0.828021
TRINITY_DN4659_c0_g1_i1	MEcyan	NA	0.822186
TRINITY_DN4126_c12_g2_i1	MEcyan	NA	0.821373
TRINITY_DN1775_c8_g1_i1	MEcyan	NA	0.814549
TRINITY_DN698_c14_g1_i1	MEcyan	NA	0.813862
TRINITY_DN1312_c12_g1_i1	MEcyan	NA	0.806559
TRINITY_DN1645_c0_g1_i4	MEcyan	XP_045119576.1 eukaryotic translation initiation factor 3 subunit G-like [Portunus trituberculatus]	0.801578
TRINITY_DN4862_c2_g2_i2	MEcyan	NA	0.790756
TRINITY_DN674_c3_g1_i1	MEcyan	NA	0.781158
TRINITY_DN3_c36_g1_i2	MEcyan	NA	0.779024
TRINITY_DN2964_c0_g1_i1	MEcyan	NA	0.775693
TRINITY_DN4820_c3_g2_i1	MEcyan	NA	0.775101
TRINITY_DN9663_c1_g1_i6	MEcyan	NA	0.774312
TRINITY_DN5529_c4_g1_i1	MEcyan	NA	0.770075
TRINITY_DN1464_c1_g1_i2	MEcyan	NA	0.766669
TRINITY_DN1046_c3_g1_i18	MEcyan	NA	0.764458
TRINITY_DN1702_c9_g1_i1	MEcyan	NA	0.754651
TRINITY_DN1798_c2_g1_i1	MEcyan	NA	0.753957
TRINITY_DN34_c19_g1_i4	MEcyan	NA	0.748378
TRINITY_DN19070_c0_g2_i2	MEcyan	NA	0.732717
TRINITY_DN31130_c0_g1_i1	MEcyan	NA	0.702213

## Sheet: Table S8
Supplementary Table S8 GO terms and KEGG Pathways enrichment of WGCNA significant modules
MEpurple									MEcyan
KEGG Pathway									KEGG Pathway
	ID	Description	GeneRatio	BgRatio	pvalue	p.adjust	Count		Category	ID	Description	GeneRatio	BgRatio	pvalue	p.adjust	Count
	map05215	Prostate cancer	7/49	12/1079	1.72458e-07	1.62111e-05	7			map03010	Ribosome	6/17	53/1079	8.62911e-05	0.00250244	6
	map05418	Fluid shear stress and atherosclerosis	10/49	35/1079	1.14181e-06	5.36651e-05	10		GO term
	map04151	PI3K-Akt signaling pathway	11/49	48/1079	3.46518e-06	0.000108576	11		Category	ID	Description	GeneRatio	BgRatio	pvalue	p.adjust	Count
	map05226	Gastric cancer	6/49	14/1079	1.46882e-05	0.000345172	6		BP	GO:0006518	peptide metabolic process	10/17	164/1426	2.96573e-06	0.00087931	10
	map04657	IL-17 signaling pathway	5/49	10/1079	3.3453e-05	0.000598124	5		BP	GO:0006412	translation	9/17	134/1426	5.58835e-06	0.00087931	9
	map04510	Focal adhesion	10/49	50/1079	3.81781e-05	0.000598124	10		BP	GO:0043043	peptide biosynthetic process	9/17	135/1426	5.9547e-06	0.00087931	9
	map04610	Complement and coagulation cascades	8/49	34/1079	7.46548e-05	0.000927636	8		BP	GO:0043604	amide biosynthetic process	9/17	154/1426	1.81461e-05	0.00200968	9
	map04979	Cholesterol metabolism	6/49	18/1079	7.89478e-05	0.000927636	6		BP	GO:0043603	amide metabolic process	10/17	204/1426	2.27395e-05	0.00201472	10
	map05202	Transcriptional misregulation in cancer	6/49	21/1079	0.000207789	0.00217024	6		BP	GO:0002181	cytoplasmic translation	5/17	53/1426	0.000258476	0.0190841	5
	map04014	Ras signaling pathway	6/49	25/1079	0.000589651	0.00554272	6		BP	GO:0006413	translational initiation	5/17	65/1426	0.000682302	0.0431799	5
	map03015	mRNA surveillance pathway	6/49	28/1079	0.00112948	0.00965189	6		CC	GO:0022626	cytosolic ribosome	5/17	43/1407	9.92609e-05	0.00952905	5
	map04010	MAPK signaling pathway	6/49	29/1079	0.00137521	0.0107725	6		CC	GO:0005852	eukaryotic translation initiation factor 3 complex	3/17	16/1407	0.000745582	0.0267462	3
	map04540	Gap junction	4/49	14/1079	0.00268915	0.0194446	4		CC	GO:0044391	ribosomal subunit	5/17	67/1407	0.00083582	0.0267462	5
	map04611	Platelet activation	7/49	45/1079	0.00310994	0.0196025	7		CC	GO:0005840	ribosome	5/17	79/1407	0.00178582	0.0428598	5
	map04810	Regulation of actin cytoskeleton	6/49	34/1079	0.00326954	0.0196025	6		MF	GO:1901363	heterocyclic compound binding	13/17	443/1309	0.00037197	0.0113133	13
	map05200	Pathways in cancer	9/49	71/1079	0.00336956	0.0196025	9		MF	GO:0097159	organic cyclic compound binding	13/17	449/1309	0.000433286	0.0113133	13
	map04915	Estrogen signaling pathway	4/49	15/1079	0.00354513	0.0196025	4		MF	GO:0003723	RNA binding	10/17	266/1309	0.000514241	0.0113133	10
	map04015	Rap1 signaling pathway	6/49	35/1079	0.00381057	0.0198996	6		MF	GO:0003735	structural constituent of ribosome	5/17	61/1309	0.000748783	0.0123549	5
	map04261	Adrenergic signaling in cardiomyocytes	6/49	36/1079	0.00441577	0.0207541	6		MF	GO:0008135	translation factor activity, RNA binding	4/17	43/1309	0.00176237	0.0232632	4
	map05206	MicroRNAs in cancer	6/49	36/1079	0.00441577	0.0207541	6		MF	GO:0003676	nucleic acid binding	10/17	341/1309	0.00406086	0.0446695	10
	map04144	Endocytosis	6/49	40/1079	0.00756801	0.0338759	6
	map04060	Cytokine-cytokine receptor interaction	3/49	10/1079	0.00843813	0.0360538	3
GO term									MEtan
Category	ID	Description	GeneRatio	BgRatio	pvalue	p.adjust	Count		KEGG Pathway
BP	GO:0050817	coagulation	9/33	44/1426	2.42701e-07	0.000168153	9			ID	Description	GeneRatio	BgRatio	pvalue	p.adjust	Count
BP	GO:0007599	hemostasis	9/33	45/1426	2.98673e-07	0.000168153	9			map00250	Alanine, aspartate and glutamate metabolism	4/22	12/1184	4.02846e-05	0.00273935	4
BP	GO:0061098	positive regulation of protein tyrosine kinase activity	5/33	10/1426	1.12833e-06	0.000423499	5			map00650	Butanoate metabolism	4/23	11/1079	4.70903e-05	0.00108308	4
BP	GO:0007596	blood coagulation	8/33	40/1426	1.54377e-06	0.000434573	8			map04727	GABAergic synapse	3/23	11/1079	0.00125101	0.0191821	3
BP	GO:0042060	wound healing	10/33	72/1426	2.09437e-06	0.000471652	10			map01100	Metabolic pathways	13/23	285/1079	0.00192416	0.0221278	13
BP	GO:0050878	regulation of body fluid levels	9/33	60/1426	3.93817e-06	0.000685997	9			map00410	beta-Alanine metabolism	3/23	16/1079	0.00395866	0.0364197	3
BP	GO:0007597	blood coagulation, intrinsic pathway	5/33	13/1426	5.4831e-06	0.000685997	5			map01120	Microbial metabolism in diverse environments	6/23	81/1079	0.00533132	0.0408734	6
BP	GO:0050731	positive regulation of peptidyl-tyrosine phosphorylation	5/33	13/1426	5.4831e-06	0.000685997	5		GO term
BP	GO:0061097	regulation of protein tyrosine kinase activity	5/33	13/1426	5.4831e-06	0.000685997	5		Category	ID	Description	GeneRatio	BgRatio	pvalue	p.adjust	Count
BP	GO:0002576	platelet degranulation	7/33	36/1426	9.49758e-06	0.00106943	7		BP	GO:0043436	oxoacid metabolic process	11/25	171/1426	5.32819e-05	0.0195548	11
BP	GO:0019221	cytokine-mediated signaling pathway	8/33	52/1426	1.24599e-05	0.00125459	8		BP	GO:0006082	organic acid metabolic process	11/25	172/1426	5.63538e-05	0.0195548	11
BP	GO:0071345	cellular response to cytokine stimulus	11/33	108/1426	1.33704e-05	0.00125459	11		BP	GO:1901606	alpha-amino acid catabolic process	5/25	30/1426	0.000115429	0.0209077	5
BP	GO:0009611	response to wounding	10/33	90/1426	1.69253e-05	0.00142412	10		BP	GO:0006520	amino acid metabolic process	7/25	70/1426	0.000120505	0.0209077	7
BP	GO:0072378	blood coagulation, fibrin clot formation	5/33	16/1426	1.77067e-05	0.00142412	5		BP	GO:1901605	alpha-amino acid metabolic process	6/25	53/1426	0.000203655	0.0215599	6
BP	GO:0072376	protein activation cascade	5/33	17/1426	2.4672e-05	0.00185205	5		BP	GO:0009063	amino acid catabolic process	5/25	34/1426	0.00021493	0.0215599	5
BP	GO:0034097	response to cytokine	11/33	117/1426	2.93333e-05	0.00206433	11		BP	GO:0019752	carboxylic acid metabolic process	10/25	164/1426	0.000217463	0.0215599	10
BP	GO:0030198	extracellular matrix organization	7/33	43/1426	3.2699e-05	0.00216583	7
BP	GO:0001101	response to acid chemical	9/33	79/1426	4.06041e-05	0.00254001	9
BP	GO:0050730	regulation of peptidyl-tyrosine phosphorylation	5/33	19/1426	4.48496e-05	0.00265793	5		MEgreen
BP	GO:0001890	placenta development	6/33	32/1426	5.6576e-05	0.00305923	6		KEGG
BP	GO:0043122	regulation of canonical NF-kappaB signal transduction	5/33	20/1426	5.8816e-05	0.00305923	5			ID	Description	GeneRatio	BgRatio	pvalue	p.adjust	Count
BP	GO:0043062	extracellular structure organization	7/33	47/1426	5.97719e-05	0.00305923	7			map05215	Prostate cancer	7/49	12/1079	1.72458e-07	1.62111e-05	7
BP	GO:0016192	vesicle-mediated transport	15/33	237/1426	8.21406e-05	0.00402132	15			map05418	Fluid shear stress and atherosclerosis	10/49	35/1079	1.14181e-06	5.36651e-05	10
BP	GO:0050896	response to stimulus	28/33	759/1426	0.000120266	0.00525994	28			map04151	PI3K-Akt signaling pathway	11/49	48/1079	3.46518e-06	0.000108576	11
BP	GO:0010469	regulation of signaling receptor activity	5/33	23/1426	0.000121455	0.00525994	5			map05226	Gastric cancer	6/49	14/1079	1.46882e-05	0.000345172	6
BP	GO:0071347	cellular response to interleukin-1	5/33	23/1426	0.000121455	0.00525994	5			map04657	IL-17 signaling pathway	5/49	10/1079	3.3453e-05	0.000598124	5
BP	GO:0030195	negative regulation of blood coagulation	4/33	13/1426	0.000147075	0.00530955	4			map04510	Focal adhesion	10/49	50/1079	3.81781e-05	0.000598124	10
BP	GO:0050819	negative regulation of coagulation	4/33	13/1426	0.000147075	0.00530955	4			map04610	Complement and coagulation cascades	8/49	34/1079	7.46548e-05	0.000927636	8
BP	GO:0071222	cellular response to lipopolysaccharide	4/33	13/1426	0.000147075	0.00530955	4			map04979	Cholesterol metabolism	6/49	18/1079	7.89478e-05	0.000927636	6
BP	GO:1900047	negative regulation of hemostasis	4/33	13/1426	0.000147075	0.00530955	4			map05202	Transcriptional misregulation in cancer	6/49	21/1079	0.000207789	0.00217024	6
BP	GO:1903725	regulation of phospholipid metabolic process	4/33	13/1426	0.000147075	0.00530955	4			map04014	Ras signaling pathway	6/49	25/1079	0.000589651	0.00554272	6
BP	GO:0070555	response to interleukin-1	5/33	24/1426	0.000150893	0.00530955	5			map03015	mRNA surveillance pathway	6/49	28/1079	0.00112948	0.00965189	6
BP	GO:0001934	positive regulation of protein phosphorylation	8/33	77/1426	0.000232541	0.00793459	8			map04010	MAPK signaling pathway	6/49	29/1079	0.00137521	0.0107725	6
BP	GO:0071310	cellular response to organic substance	15/33	260/1426	0.000248754	0.00805097	15			map04540	Gap junction	4/49	14/1079	0.00268915	0.0194446	4
BP	GO:0006950	response to stress	20/33	432/1426	0.000255141	0.00805097	20			map04611	Platelet activation	7/49	45/1079	0.00310994	0.0196025	7
BP	GO:0007166	cell surface receptor signaling pathway	12/33	174/1426	0.000263567	0.00805097	12			map04810	Regulation of actin cytoskeleton	6/49	34/1079	0.00326954	0.0196025	6
BP	GO:0048583	regulation of response to stimulus	18/33	361/1426	0.000269895	0.00805097	18			map05200	Pathways in cancer	9/49	71/1079	0.00336956	0.0196025	9
BP	GO:0071219	cellular response to molecule of bacterial origin	4/33	15/1426	0.000271702	0.00805097	4			map04915	Estrogen signaling pathway	4/49	15/1079	0.00354513	0.0196025	4
BP	GO:0042327	positive regulation of phosphorylation	8/33	81/1426	0.000333068	0.00933186	8			map04015	Rap1 signaling pathway	6/49	35/1079	0.00381057	0.0198996	6
BP	GO:0030193	regulation of blood coagulation	4/33	16/1426	0.000356368	0.00933186	4			map04261	Adrenergic signaling in cardiomyocytes	6/49	36/1079	0.00441577	0.0207541	6
BP	GO:0050818	regulation of coagulation	4/33	16/1426	0.000356368	0.00933186	4			map05206	MicroRNAs in cancer	6/49	36/1079	0.00441577	0.0207541	6
BP	GO:0061045	negative regulation of wound healing	4/33	16/1426	0.000356368	0.00933186	4			map04144	Endocytosis	6/49	40/1079	0.00756801	0.0338759	6
BP	GO:1900046	regulation of hemostasis	4/33	16/1426	0.000356368	0.00933186	4			map04060	Cytokine-cytokine receptor interaction	3/49	10/1079	0.00843813	0.0360538	3
BP	GO:0051259	protein complex oligomerization	8/33	84/1426	0.000429913	0.0109828	8		GO term
BP	GO:0009605	response to external stimulus	16/33	306/1426	0.000448607	0.0109828	16		Category	ID	Description	GeneRatio	BgRatio	pvalue	p.adjust	Count
BP	GO:0071216	cellular response to biotic stimulus	4/33	17/1426	0.000458428	0.0109828	4		BP	GO:0042254	ribosome biogenesis	19/93	92/1503	1.05438e-06	0.000804485	19
BP	GO:1903035	negative regulation of response to wounding	4/33	17/1426	0.000458428	0.0109828	4		BP	GO:0002181	cytoplasmic translation	17/93	75/1503	1.06484e-06	0.000804485	17
BP	GO:0032147	activation of protein kinase activity	5/33	32/1426	0.000626032	0.0146857	5		BP	GO:0022613	ribonucleoprotein complex biogenesis	22/93	125/1503	2.37143e-06	0.00119441	22
BP	GO:0048608	reproductive structure development	8/33	90/1426	0.000693145	0.0156096	8		BP	GO:0006364	rRNA processing	15/93	66/1503	4.8554e-06	0.00183413	15
BP	GO:0061458	reproductive system development	8/33	90/1426	0.000693145	0.0156096	8		BP	GO:0016072	rRNA metabolic process	15/93	70/1503	1.0625e-05	0.00321086	15
BP	GO:0035556	intracellular signal transduction	9/33	114/1426	0.000730423	0.0161266	9		BP	GO:0006412	translation	24/93	160/1503	1.46258e-05	0.00353081	24
BP	GO:0007088	regulation of mitotic nuclear division	5/33	34/1426	0.000836789	0.0181197	5		BP	GO:0043043	peptide biosynthetic process	24/93	161/1503	1.63572e-05	0.00353081	24
BP	GO:0043627	response to estrogen	4/33	20/1426	0.000888375	0.0181875	4		BP	GO:0044271	cellular nitrogen compound biosynthetic process	39/93	348/1503	2.44867e-05	0.00434109	39
BP	GO:0045834	positive regulation of lipid metabolic process	4/33	20/1426	0.000888375	0.0181875	4		BP	GO:0034470	ncRNA processing	16/93	84/1503	2.58569e-05	0.00434109	16
BP	GO:0050866	negative regulation of cell activation	4/33	20/1426	0.000888375	0.0181875	4		BP	GO:0042274	ribosomal small subunit biogenesis	9/93	30/1503	4.39004e-05	0.00663335	9
BP	GO:0010562	positive regulation of phosphorus metabolic process	8/33	95/1426	0.00100161	0.0184796	8		BP	GO:1901566	organonitrogen compound biosynthetic process	34/93	298/1503	7.70102e-05	0.0105784	34
BP	GO:0045937	positive regulation of phosphate metabolic process	8/33	95/1426	0.00100161	0.0184796	8		BP	GO:0009059	macromolecule biosynthetic process	36/93	327/1503	9.4006e-05	0.0113196	36
BP	GO:0048732	gland development	8/33	96/1426	0.00107493	0.0184796	8		BP	GO:0006518	peptide metabolic process	25/93	190/1503	9.73892e-05	0.0113196	25
BP	GO:0032102	negative regulation of response to external stimulus	5/33	36/1426	0.00109669	0.0184796	5		BP	GO:0034660	ncRNA metabolic process	17/93	104/1503	0.000111849	0.0120717	17
BP	GO:0010033	response to organic substance	17/33	366/1426	0.0011461	0.0184796	17		BP	GO:0043604	amide biosynthetic process	24/93	181/1503	0.000123628	0.0124534	24
BP	GO:0001656	metanephros development	3/33	10/1426	0.00121447	0.0184796	3		BP	GO:0044249	cellular biosynthetic process	46/93	490/1503	0.000367206	0.0344948	46
BP	GO:0007032	endosome organization	3/33	10/1426	0.00121447	0.0184796	3		BP	GO:0043603	amide metabolic process	27/93	231/1503	0.000388095	0.0344948	27
BP	GO:0010543	regulation of platelet activation	3/33	10/1426	0.00121447	0.0184796	3		BP	GO:0000462	maturation of SSU-rRNA from tricistronic rRNA transcript (SSU-rRNA, 5.8S rRNA, LSU-rRNA)	6/93	18/1503	0.000484426	0.0406648	6
BP	GO:0032835	glomerulus development	3/33	10/1426	0.00121447	0.0184796	3		CC	GO:0022626	cytosolic ribosome	16/96	65/1488	1.25142e-06	0.000192799	16
BP	GO:0038033	positive regulation of endothelial cell chemotaxis by VEGF-activated vascular endothelial growth factor receptor signaling pathway	3/33	10/1426	0.00121447	0.0184796	3		CC	GO:0030686	90S preribosome	8/96	16/1488	1.88983e-06	0.000192799	8
BP	GO:0038084	vascular endothelial growth factor signaling pathway	3/33	10/1426	0.00121447	0.0184796	3		CC	GO:0030684	preribosome	11/96	33/1488	2.70279e-06	0.000192799	11
BP	GO:0038089	positive regulation of cell migration by vascular endothelial growth factor signaling pathway	3/33	10/1426	0.00121447	0.0184796	3		CC	GO:0022627	cytosolic small ribosomal subunit	8/96	20/1488	1.48901e-05	0.000796622	8
BP	GO:0040036	regulation of fibroblast growth factor receptor signaling pathway	3/33	10/1426	0.00121447	0.0184796	3		CC	GO:0044391	ribosomal subunit	16/96	89/1488	9.35753e-05	0.00400502	16
BP	GO:0048146	positive regulation of fibroblast proliferation	3/33	10/1426	0.00121447	0.0184796	3		CC	GO:0030312	external encapsulating structure	6/96	15/1488	0.000192384	0.00686171	6
BP	GO:0061298	retina vasculature development in camera-type eye	3/33	10/1426	0.00121447	0.0184796	3		CC	GO:0015935	small ribosomal subunit	8/96	31/1488	0.000514006	0.0149082	8
BP	GO:0071071	regulation of phospholipid biosynthetic process	3/33	10/1426	0.00121447	0.0184796	3		CC	GO:0005840	ribosome	16/96	103/1488	0.000557315	0.0149082	16
BP	GO:0072215	regulation of metanephros development	3/33	10/1426	0.00121447	0.0184796	3		MF	GO:0003735	structural constituent of ribosome	16/88	84/1374	3.79988e-05	0.00854973	16
BP	GO:0097529	myeloid leukocyte migration	3/33	10/1426	0.00121447	0.0184796	3
BP	GO:1904031	positive regulation of cyclin-dependent protein kinase activity	3/33	10/1426	0.00121447	0.0184796	3
BP	GO:0097421	liver regeneration	4/33	22/1426	0.00129796	0.0194867	4
BP	GO:0051716	cellular response to stimulus	21/33	524/1426	0.00137079	0.0203094	21
BP	GO:0070482	response to oxygen levels	7/33	78/1426	0.00150705	0.0203372	7
BP	GO:0050679	positive regulation of epithelial cell proliferation	4/33	23/1426	0.00154565	0.0203372	4
BP	GO:0006929	substrate-dependent cell migration	3/33	11/1426	0.00164359	0.0203372	3
BP	GO:0009794	regulation of mitotic cell cycle, embryonic	3/33	11/1426	0.00164359	0.0203372	3
BP	GO:0035924	cellular response to vascular endothelial growth factor stimulus	3/33	11/1426	0.00164359	0.0203372	3
BP	GO:0045138	nematode male tail tip morphogenesis	3/33	11/1426	0.00164359	0.0203372	3
BP	GO:0048008	platelet-derived growth factor receptor signaling pathway	3/33	11/1426	0.00164359	0.0203372	3
BP	GO:0051150	regulation of smooth muscle cell differentiation	3/33	11/1426	0.00164359	0.0203372	3
BP	GO:0060976	coronary vasculature development	3/33	11/1426	0.00164359	0.0203372	3
BP	GO:0061005	cell differentiation involved in kidney development	3/33	11/1426	0.00164359	0.0203372	3
BP	GO:1903078	positive regulation of protein localization to plasma membrane	3/33	11/1426	0.00164359	0.0203372	3
BP	GO:1904377	positive regulation of protein localization to cell periphery	3/33	11/1426	0.00164359	0.0203372	3
BP	GO:1904705	regulation of vascular associated smooth muscle cell proliferation	3/33	11/1426	0.00164359	0.0203372	3
BP	GO:2001026	regulation of endothelial cell chemotaxis	3/33	11/1426	0.00164359	0.0203372	3
BP	GO:2001028	positive regulation of endothelial cell chemotaxis	3/33	11/1426	0.00164359	0.0203372	3
BP	GO:1901701	cellular response to oxygen-containing compound	9/33	128/1426	0.00171289	0.0209643	9
BP	GO:0007165	signal transduction	15/33	309/1426	0.0017539	0.0212303	15
BP	GO:0048565	digestive tract development	5/33	40/1426	0.00179119	0.0212303	5
BP	GO:0051783	regulation of nuclear division	5/33	40/1426	0.00179119	0.0212303	5
BP	GO:0080134	regulation of response to stress	11/33	185/1426	0.00189475	0.0220469	11
BP	GO:0001932	regulation of protein phosphorylation	9/33	130/1426	0.00191514	0.0220469	9
BP	GO:0006468	protein phosphorylation	6/33	60/1426	0.00196439	0.0220469	6
BP	GO:0019538	protein metabolic process	20/33	497/1426	0.00199365	0.0220469	20
BP	GO:0055123	digestive system development	5/33	41/1426	0.00200638	0.0220469	5
BP	GO:0009628	response to abiotic stimulus	12/33	217/1426	0.00208588	0.0220469	12
BP	GO:0001892	embryonic placenta development	3/33	12/1426	0.00215695	0.0220469	3
BP	GO:0014911	positive regulation of smooth muscle cell migration	3/33	12/1426	0.00215695	0.0220469	3
BP	GO:0032885	regulation of polysaccharide biosynthetic process	3/33	12/1426	0.00215695	0.0220469	3
BP	GO:0046834	lipid phosphorylation	3/33	12/1426	0.00215695	0.0220469	3
BP	GO:0046854	phosphatidylinositol phosphate biosynthetic process	3/33	12/1426	0.00215695	0.0220469	3
BP	GO:0050673	epithelial cell proliferation	3/33	12/1426	0.00215695	0.0220469	3
BP	GO:0051055	negative regulation of lipid biosynthetic process	3/33	12/1426	0.00215695	0.0220469	3
BP	GO:0072009	nephron epithelium development	3/33	12/1426	0.00215695	0.0220469	3
BP	GO:0090183	regulation of kidney development	3/33	12/1426	0.00215695	0.0220469	3
BP	GO:0048584	positive regulation of response to stimulus	12/33	218/1426	0.00217336	0.0220469	12
BP	GO:0031401	positive regulation of protein modification process	8/33	107/1426	0.00220617	0.0221798	8
BP	GO:0045860	positive regulation of protein kinase activity	5/33	42/1426	0.00224	0.0223208	5
BP	GO:0033674	positive regulation of kinase activity	5/33	43/1426	0.002493	0.0242786	5
BP	GO:0070887	cellular response to chemical stimulus	15/33	320/1426	0.00255366	0.0242786	15
BP	GO:0031347	regulation of defense response	7/33	86/1426	0.00268475	0.0242786	7
BP	GO:0019220	regulation of phosphate metabolic process	10/33	164/1426	0.00269663	0.0242786	10
BP	GO:0051174	regulation of phosphorus metabolic process	10/33	164/1426	0.00269663	0.0242786	10
BP	GO:0007584	response to nutrient	6/33	64/1426	0.0027524	0.0242786	6
BP	GO:0002931	response to ischemia	3/33	13/1426	0.00275991	0.0242786	3
BP	GO:0003073	regulation of systemic arterial blood pressure	3/33	13/1426	0.00275991	0.0242786	3
BP	GO:0030595	leukocyte chemotaxis	3/33	13/1426	0.00275991	0.0242786	3
BP	GO:0035099	hemocyte migration	3/33	13/1426	0.00275991	0.0242786	3
BP	GO:0048145	regulation of fibroblast proliferation	3/33	13/1426	0.00275991	0.0242786	3
BP	GO:0048167	regulation of synaptic plasticity	3/33	13/1426	0.00275991	0.0242786	3
BP	GO:0051781	positive regulation of cell division	3/33	13/1426	0.00275991	0.0242786	3
BP	GO:0051897	positive regulation of phosphatidylinositol 3-kinase/protein kinase B signal transduction	3/33	13/1426	0.00275991	0.0242786	3
BP	GO:1990776	response to angiotensin	3/33	13/1426	0.00275991	0.0242786	3
BP	GO:0032103	positive regulation of response to external stimulus	5/33	45/1426	0.00306083	0.026483	5
BP	GO:0032101	regulation of response to external stimulus	7/33	89/1426	0.00327564	0.026483	7
BP	GO:0048546	digestive tract morphogenesis	4/33	28/1426	0.00329258	0.026483	4
BP	GO:0061041	regulation of wound healing	4/33	28/1426	0.00329258	0.026483	4
BP	GO:0071375	cellular response to peptide hormone stimulus	5/33	46/1426	0.00337755	0.026483	5
BP	GO:0033993	response to lipid	9/33	141/1426	0.00340207	0.026483	9
BP	GO:0042325	regulation of phosphorylation	9/33	141/1426	0.00340207	0.026483	9
BP	GO:0000079	regulation of cyclin-dependent protein serine/threonine kinase activity	3/33	14/1426	0.00345737	0.026483	3
BP	GO:0003018	vascular process in circulatory system	3/33	14/1426	0.00345737	0.026483	3
BP	GO:0003158	endothelium development	3/33	14/1426	0.00345737	0.026483	3
BP	GO:0007443	Malpighian tubule morphogenesis	3/33	14/1426	0.00345737	0.026483	3
BP	GO:0014910	regulation of smooth muscle cell migration	3/33	14/1426	0.00345737	0.026483	3
BP	GO:0030168	platelet activation	3/33	14/1426	0.00345737	0.026483	3
BP	GO:0045840	positive regulation of mitotic nuclear division	3/33	14/1426	0.00345737	0.026483	3
BP	GO:0048619	embryonic hindgut morphogenesis	3/33	14/1426	0.00345737	0.026483	3
BP	GO:0090598	male anatomical structure morphogenesis	3/33	14/1426	0.00345737	0.026483	3
BP	GO:0097746	blood vessel diameter maintenance	3/33	14/1426	0.00345737	0.026483	3
BP	GO:1903008	organelle disassembly	3/33	14/1426	0.00345737	0.026483	3
BP	GO:1903524	positive regulation of blood circulation	3/33	14/1426	0.00345737	0.026483	3
BP	GO:0000122	negative regulation of transcription by RNA polymerase II	7/33	90/1426	0.00349344	0.0265785	7
BP	GO:0016197	endosomal transport	4/33	29/1426	0.00375731	0.0273094	4
BP	GO:0031100	animal organ regeneration	4/33	29/1426	0.00375731	0.0273094	4
BP	GO:0042063	gliogenesis	4/33	29/1426	0.00375731	0.0273094	4
BP	GO:0051924	regulation of calcium ion transport	4/33	29/1426	0.00375731	0.0273094	4
BP	GO:0070372	regulation of ERK1 and ERK2 cascade	4/33	29/1426	0.00375731	0.0273094	4
BP	GO:0001666	response to hypoxia	6/33	68/1426	0.00375928	0.0273094	6
BP	GO:0036293	response to decreased oxygen levels	6/33	68/1426	0.00375928	0.0273094	6
BP	GO:0051179	localization	22/33	604/1426	0.00381638	0.0275464	22
BP	GO:0006508	proteolysis	10/33	174/1426	0.00421727	0.0280835	10
BP	GO:0001938	positive regulation of endothelial cell proliferation	3/33	15/1426	0.00425379	0.0280835	3
BP	GO:0007442	hindgut morphogenesis	3/33	15/1426	0.00425379	0.0280835	3
BP	GO:0016322	neuron remodeling	3/33	15/1426	0.00425379	0.0280835	3
BP	GO:0032881	regulation of polysaccharide metabolic process	3/33	15/1426	0.00425379	0.0280835	3
BP	GO:0043536	positive regulation of blood vessel endothelial cell migration	3/33	15/1426	0.00425379	0.0280835	3
BP	GO:0048010	vascular endothelial growth factor receptor signaling pathway	3/33	15/1426	0.00425379	0.0280835	3
BP	GO:0048661	positive regulation of smooth muscle cell proliferation	3/33	15/1426	0.00425379	0.0280835	3
BP	GO:0051148	negative regulation of muscle cell differentiation	3/33	15/1426	0.00425379	0.0280835	3
BP	GO:0061525	hindgut development	3/33	15/1426	0.00425379	0.0280835	3
BP	GO:0072002	Malpighian tubule development	3/33	15/1426	0.00425379	0.0280835	3
BP	GO:0072006	nephron development	3/33	15/1426	0.00425379	0.0280835	3
BP	GO:0050900	leukocyte migration	4/33	30/1426	0.0042649	0.0280835	4
BP	GO:0051056	regulation of small GTPase mediated signal transduction	4/33	30/1426	0.0042649	0.0280835	4
BP	GO:1903034	regulation of response to wounding	4/33	30/1426	0.0042649	0.0280835	4
BP	GO:0033043	regulation of organelle organization	10/33	176/1426	0.00459156	0.0300587	10
BP	GO:0046890	regulation of lipid biosynthetic process	4/33	31/1426	0.00481718	0.0313534	4
BP	GO:0010821	regulation of mitochondrion organization	3/33	16/1426	0.0051532	0.0322361	3
BP	GO:0018105	peptidyl-serine phosphorylation	3/33	16/1426	0.0051532	0.0322361	3
BP	GO:0021782	glial cell development	3/33	16/1426	0.0051532	0.0322361	3
BP	GO:0045833	negative regulation of lipid metabolic process	3/33	16/1426	0.0051532	0.0322361	3
BP	GO:0061333	renal tubule morphogenesis	3/33	16/1426	0.0051532	0.0322361	3
BP	GO:1903076	regulation of protein localization to plasma membrane	3/33	16/1426	0.0051532	0.0322361	3
BP	GO:1904029	regulation of cyclin-dependent protein kinase activity	3/33	16/1426	0.0051532	0.0322361	3
BP	GO:0031399	regulation of protein modification process	10/33	179/1426	0.00520264	0.0323656	10
BP	GO:1901653	cellular response to peptide	5/33	51/1426	0.00532691	0.0329566	5
BP	GO:0046661	male sex differentiation	4/33	32/1426	0.00541591	0.0331694	4
BP	GO:0023056	positive regulation of signaling	10/33	180/1426	0.00542023	0.0331694	10
BP	GO:0031349	positive regulation of defense response	5/33	52/1426	0.00579653	0.0346764	5
BP	GO:0050865	regulation of cell activation	5/33	52/1426	0.00579653	0.0346764	5
BP	GO:0010647	positive regulation of cell communication	10/33	182/1426	0.00587725	0.0346764	10
BP	GO:0023052	signaling	15/33	347/1426	0.00592056	0.0346764	15
BP	GO:0050727	regulation of inflammatory response	4/33	33/1426	0.00606284	0.0346764	4
BP	GO:0016236	macroautophagy	3/33	17/1426	0.00615922	0.0346764	3
BP	GO:0018209	peptidyl-serine modification	3/33	17/1426	0.00615922	0.0346764	3
BP	GO:0031589	cell-substrate adhesion	3/33	17/1426	0.00615922	0.0346764	3
BP	GO:0042462	eye photoreceptor cell development	3/33	17/1426	0.00615922	0.0346764	3
BP	GO:0042551	neuron maturation	3/33	17/1426	0.00615922	0.0346764	3
BP	GO:0043255	regulation of carbohydrate biosynthetic process	3/33	17/1426	0.00615922	0.0346764	3
BP	GO:0046488	phosphatidylinositol metabolic process	3/33	17/1426	0.00615922	0.0346764	3
BP	GO:0072073	kidney epithelium development	3/33	17/1426	0.00615922	0.0346764	3
BP	GO:1904375	regulation of protein localization to cell periphery	3/33	17/1426	0.00615922	0.0346764	3
BP	GO:1905477	positive regulation of protein localization to membrane	3/33	17/1426	0.00615922	0.0346764	3
BP	GO:2000379	positive regulation of reactive oxygen species metabolic process	3/33	17/1426	0.00615922	0.0346764	3
BP	GO:0006810	transport	19/33	500/1426	0.00623339	0.0349194	19
BP	GO:0051260	protein homooligomerization	5/33	53/1426	0.00629493	0.0350895	5
BP	GO:0050867	positive regulation of cell activation	4/33	34/1426	0.00675965	0.0374944	4
BP	GO:0001936	regulation of endothelial cell proliferation	3/33	18/1426	0.0072751	0.0381012	3
BP	GO:0003014	renal system process	3/33	18/1426	0.0072751	0.0381012	3
BP	GO:0040019	positive regulation of embryonic development	3/33	18/1426	0.0072751	0.0381012	3
BP	GO:0045913	positive regulation of carbohydrate metabolic process	3/33	18/1426	0.0072751	0.0381012	3
BP	GO:0048678	response to axon injury	3/33	18/1426	0.0072751	0.0381012	3
BP	GO:0050806	positive regulation of synaptic transmission	3/33	18/1426	0.0072751	0.0381012	3
BP	GO:0050921	positive regulation of chemotaxis	3/33	18/1426	0.0072751	0.0381012	3
BP	GO:0051785	positive regulation of nuclear division	3/33	18/1426	0.0072751	0.0381012	3
BP	GO:0051928	positive regulation of calcium ion transport	3/33	18/1426	0.0072751	0.0381012	3
BP	GO:0060326	cell chemotaxis	3/33	18/1426	0.0072751	0.0381012	3
BP	GO:0061326	renal tubule development	3/33	18/1426	0.0072751	0.0381012	3
BP	GO:1901343	negative regulation of vasculature development	3/33	18/1426	0.0072751	0.0381012	3
BP	GO:0045055	regulated exocytosis	8/33	132/1426	0.00825024	0.0430082	8
BP	GO:0032355	response to estradiol	4/33	36/1426	0.00830938	0.0431169	4
BP	GO:0009409	response to cold	3/33	19/1426	0.00850372	0.0431315	3
BP	GO:0043406	positive regulation of MAP kinase activity	3/33	19/1426	0.00850372	0.0431315	3
BP	GO:0043535	regulation of blood vessel endothelial cell migration	3/33	19/1426	0.00850372	0.0431315	3
BP	GO:0051896	regulation of phosphatidylinositol 3-kinase/protein kinase B signal transduction	3/33	19/1426	0.00850372	0.0431315	3
BP	GO:0070374	positive regulation of ERK1 and ERK2 cascade	3/33	19/1426	0.00850372	0.0431315	3
BP	GO:0051347	positive regulation of transferase activity	5/33	58/1426	0.00925044	0.0467085	5
BP	GO:0051234	establishment of localization	19/33	517/1426	0.0094199	0.0473518	19
BP	GO:0071417	cellular response to organonitrogen compound	6/33	82/1426	0.00952307	0.0474781	6
BP	GO:0051247	positive regulation of protein metabolic process	10/33	195/1426	0.00964848	0.0474781	10
BP	GO:0031667	response to nutrient levels	7/33	108/1426	0.00966394	0.0474781	7
BP	GO:0006959	humoral immune response	3/33	20/1426	0.00984761	0.0474781	3
BP	GO:0035051	cardiocyte differentiation	3/33	20/1426	0.00984761	0.0474781	3
BP	GO:0035162	embryonic hemopoiesis	3/33	20/1426	0.00984761	0.0474781	3
BP	GO:0042461	photoreceptor cell development	3/33	20/1426	0.00984761	0.0474781	3
BP	GO:0006887	exocytosis	8/33	136/1426	0.00986727	0.0474781	8
BP	GO:0043207	response to external biotic stimulus	8/33	136/1426	0.00986727	0.0474781	8
BP	GO:0051707	response to other organism	8/33	136/1426	0.00986727	0.0474781	8
BP	GO:0071496	cellular response to external stimulus	5/33	59/1426	0.00994052	0.0474781	5
BP	GO:0032496	response to lipopolysaccharide	4/33	38/1426	0.0100775	0.0474781	4
BP	GO:0050678	regulation of epithelial cell proliferation	4/33	38/1426	0.0100775	0.0474781	4
BP	GO:0050804	modulation of chemical synaptic transmission	4/33	38/1426	0.0100775	0.0474781	4
BP	GO:0099177	regulation of trans-synaptic signaling	4/33	38/1426	0.0100775	0.0474781	4
BP	GO:1902531	regulation of intracellular signal transduction	9/33	166/1426	0.0102126	0.0479141	9
BP	GO:0002376	immune system process	13/33	296/1426	0.010384	0.0485163	13
BP	GO:0009991	response to extracellular stimulus	7/33	110/1426	0.0106672	0.0496335	7
BP	GO:0009607	response to biotic stimulus	8/33	138/1426	0.0107609	0.0498631	8
CC	GO:0005615	extracellular space	15/30	149/1407	4.59982e-08	6.99173e-06	15
CC	GO:0031093	platelet alpha granule lumen	7/30	24/1407	2.57965e-07	1.96053e-05	7
CC	GO:0031091	platelet alpha granule	7/30	30/1407	1.39016e-06	7.04348e-05	7
CC	GO:0005576	extracellular region	16/30	292/1407	6.86499e-05	0.0026087	16
CC	GO:0009986	cell surface	8/30	79/1407	0.000148104	0.00379884	8
CC	GO:0009897	external side of plasma membrane	5/30	26/1407	0.000149954	0.00379884	5
CC	GO:0060205	cytoplasmic vesicle lumen	8/30	95/1407	0.000546451	0.0111619	8
CC	GO:0031983	vesicle lumen	8/30	96/1407	0.000587469	0.0111619	8
CC	GO:0071944	cell periphery	16/30	354/1407	0.000774263	0.0130764	16
CC	GO:0030136	clathrin-coated vesicle	4/30	23/1407	0.00112387	0.0170829	4
CC	GO:0016234	inclusion body	3/30	11/1407	0.00128767	0.0177932	3
CC	GO:0005886	plasma membrane	15/30	337/1407	0.00155215	0.0196606	15
CC	GO:0005776	autophagosome	3/30	12/1407	0.00169221	0.0197859	3
CC	GO:0034774	secretory granule lumen	7/30	91/1407	0.00224431	0.0243668	7
CC	GO:0030141	secretory granule	9/30	151/1407	0.00293443	0.0297355	9
CC	GO:0031410	cytoplasmic vesicle	12/30	254/1407	0.00367649	0.0328721	12
CC	GO:0097708	intracellular vesicle	12/30	254/1407	0.00367649	0.0328721	12
CC	GO:0031982	vesicle	12/30	267/1407	0.00565724	0.0395652	12
CC	GO:0000932	P-body	3/30	18/1407	0.00575516	0.0395652	3
CC	GO:0031514	motile cilium	3/30	18/1407	0.00575516	0.0395652	3
CC	GO:0036126	sperm flagellum	3/30	18/1407	0.00575516	0.0395652	3
CC	GO:0097729	9+2 motile cilium	3/30	18/1407	0.00575516	0.0395652	3
CC	GO:0098552	side of membrane	5/30	57/1407	0.00598685	0.0395652	5
CC	GO:0099503	secretory vesicle	9/30	169/1407	0.00637712	0.0403884	9
MF	GO:0005518	collagen binding	6/30	17/1309	8.9275e-07	7.30376e-05	6
MF	GO:0005102	signaling receptor binding	14/30	149/1309	9.86994e-07	7.30376e-05	14
MF	GO:0042803	protein homodimerization activity	13/30	158/1309	1.36765e-05	0.000674707	13
MF	GO:0030545	signaling receptor regulator activity	5/30	17/1309	2.28648e-05	0.000845999	5
MF	GO:0008083	growth factor activity	4/30	11/1309	6.63667e-05	0.00196446	4
MF	GO:0046983	protein dimerization activity	13/30	203/1309	0.000215013	0.00518894	13
MF	GO:0048018	receptor ligand activity	4/30	15/1309	0.000257437	0.00518894	4
MF	GO:0016773	phosphotransferase activity, alcohol group as acceptor	6/30	43/1309	0.000289853	0.00518894	6
MF	GO:0042802	identical protein binding	15/30	273/1309	0.000315543	0.00518894	15
MF	GO:0016301	kinase activity	6/30	47/1309	0.000478663	0.00708422	6
MF	GO:0019838	growth factor binding	4/30	23/1309	0.00146878	0.0188408	4
MF	GO:0008047	enzyme activator activity	6/30	59/1309	0.00165493	0.0188408	6
MF	GO:0016772	transferase activity, transferring phosphorus-containing groups	6/30	59/1309	0.00165493	0.0188408	6
MF	GO:0002020	protease binding	5/30	41/1309	0.00187852	0.0198586	5
MF	GO:0030971	receptor tyrosine kinase binding	3/30	12/1309	0.00208118	0.0205343	3
MF	GO:0140096	catalytic activity, acting on a protein	10/30	167/1309	0.00266067	0.0231903	10
MF	GO:0140030	modification-dependent protein binding	3/30	13/1309	0.00266376	0.0231903	3
MF	GO:0005085	guanyl-nucleotide exchange factor activity	3/30	14/1309	0.00333791	0.0267224	3
MF	GO:0019899	enzyme binding	14/30	302/1309	0.00343058	0.0267224	14
MF	GO:0008201	heparin binding	3/30	15/1309	0.00410803	0.0276359	3
MF	GO:0032182	ubiquitin-like protein binding	3/30	15/1309	0.00410803	0.0276359	3
MF	GO:0043130	ubiquitin binding	3/30	15/1309	0.00410803	0.0276359	3
MF	GO:0005126	cytokine receptor binding	3/30	16/1309	0.00497809	0.0294703	3
MF	GO:0048306	calcium-dependent protein binding	3/30	16/1309	0.00497809	0.0294703	3
MF	GO:0070851	growth factor receptor binding	3/30	16/1309	0.00497809	0.0294703	3
MF	GO:0005515	protein binding	24/30	746/1309	0.00680981	0.0371693	24
MF	GO:0005080	protein kinase C binding	3/30	18/1309	0.00703202	0.0371693	3
MF	GO:0005539	glycosaminoglycan binding	3/30	18/1309	0.00703202	0.0371693	3
MF	GO:1990782	protein tyrosine kinase binding	3/30	19/1309	0.00822199	0.0419605	3
